# Supplementary material for: DNA methylation signature in peripheral blood reveals distinct characteristics of human X chromosome numerical aberrations
Source: Clin Epigenetics. 2015 Jul 28;7(1):76. doi: 10.1186/s13148-015-0112-2 (PMC4517491; doi:10.1186/s13148-015-0112-2)
Supplement: Additional file 1: — List of differentially methylated genes based on the Illumina 27K data. The gene names in red are the loci studied by pyrosequencing and presented in Fig. 5; the number in parenthesis corresponds to the loci number in Fig. 5. [file 13148_2015_112_MOESM1_ESM.xlsx]

## Sheet: TK vs MF
Group Number	Turner-Male				Turner-Female				Klinefelter-Male				Klinefelter-Female
Exclusive Intersection of	Autosomal		X-linked		Autosomal		X-linked		Autosomal		X-linked		Autosomal		X-linked
Location	Hypo	Hyper	Hypo	Hyper	Hypo	Hyper	Hypo	Hyper	Hypo	Hyper	Hypo	Hyper	Hypo	Hyper	Hypo	Hyper
1	CYP2E1	CNGA1	WAS	OFD1	TLE1	BPIL2	EMD	RAI2	CYP2E1	NPR2	BCOR	CLCN4	CYP2E1	SLC22A18	CXorf38	-
2	MGC3207	CD300C	TLR8		MGC3207	KLF17	CHST7	GPRASP1	HP	UHMK1	BCOR	WDR40B	FLJ45964	LIN28	EFNB1
3	FLJ35773	TNFRSF7	ITGB1BP2		FAM83A	PRF1	TSPYL2	CLCN5	CRMP1	ABLIM1	ZCCHC13	MTM1	LOC158160	SDCCAG3	AR
4	DHODH	FLJ42393	BMX		GLUD1	TNFAIP8	SLC10A3	PFKFB1	FLJ32569	CLN8	MAGEB2	PFC	BXDC1	CARD14	CDKL5
5	FAM83A	ST6GALNAC1	RBBP7		CST9L	XCL1	SLC9A6	SRPX2	TTR	LYPD3	MAGEA8	CLIC2	HP	DHRS4L2	GLT28D1
6	SEC31L2	ZBTB32	PNMA5		CCL26	PSMAL	HMGB3	PLAC1	PF4	WT1	TAB3	UXT	CLEC4C	FLJ25801	G6PD
7	F12	PLA2G1B	PFC		NPR2	C7orf34	TMSL8	MAGEA11	FLJ32569	CACYBP	KCNE1L	RP11-450P7.3	SCRL (6)	EXTL3	SCML1
8	CST9L	MS4A1	KCND1		CYP2E1	ZNF562	BCAP31	DGAT2L6	KCNA6	MEST	GSPT2	IL1RAPL2	HERC2	AFAR3	HADH2
9	DEFA1	DEFB129	MXRA5		HLA-DQB2	DNTT	PLP2	CXorf67	HERC2	GAPDHS	CXorf6	PIM2	SNRPN	CRX	ARHGAP4
10	CCL26	HTR5A	ARD1A		HOXA4 (3)	CALD1	EFNB1	LHFPL1	SEPT9	H1F0	NXF2	TIMM8A	LTA4H	C1orf59	PRPS1
11	HP	LTB4R	CLDN2		SEC31L2	ITK	RPL10	ARR3	C2orf11	TRPC3	GUCY2F	SMS	TRIM55	LEP	IGSF1
12	CIAS1	NPFFR2	CHM		SH3BP2	NTS	PRDX4	RAB9A	PIWIL1	SMPD3	ASB12	SRPX	KIAA0323	H1F0	UBE2A
13	GPR109B	DPP4	NOX1		LYPD3	PFTK1	DXS9879E	GUCY2F	LOC283487	MGMT	CNGA2	BRWD3	TACSTD2	LIMD2	IDH3G
14	POR	CD1B	SSR4		ZNF593 (4)	GIMAP5	CXorf40A	DCX	DIRAS3 (1)	LEP	MAGEA8	CXorf41	ADORA3	NPPB
15	HSPC159	ZNF562	BMX		NAV1	SH3BGR	SYP	IL13RA2	TRIM55	C22orf8	TRPC5	CXorf38	OR10H2	C14orf58
16	HLA-DQB2	SH2D3A	MID1		SH3BP2	EDAR	PCSK1N	PGRMC1	HGF	DEFB123	PAGE2	ARAF	DEFB123	MGMT
17	ITGB1BP1 (8)	RASAL1	AVPR2		HP	MEST	HTATSF1	XAGE3	ALPPL2	CRYGD	GJB1	RBM3	HIVEP3	FLJ90036
18	H2BFS	WIF1	NLGN3		DHODH	FGF7	ACSL4	FAM9C	HSD17B7P2	LIN28	PFKFB1	UBE1	CYP4Z1	DEXI
19	AIF1	KLK8	ZCCHC5		AIF1	LDHC	BEX1	RPS6KA6	PSG4	TNNI3	P2RY4	PCTK1	RASAL1	ZNF581
20	BRD4	APBA3	XPNPEP2		STMN1	RFPL3	PIM2	ALAS2	PSMD5	BHMT2	DMD	USP11	DIRAS3 (1)	GSTM5
21	LMO2	LTA	ATG4A		CIAS1	GPR92	PDK3	CNGA2	MGC52282	KRT7	SMARCA1	SUHW3	MGC52282	ANKRA2
22	KCNA6	ST6GALNAC1			ZFYVE19	PACAP	RPGR	LUZP4	CGB2	TESSP1	NXF5	ARHGAP4	ZNF232	DMPK
23	HIPK3	RAG2			GPR109B	DEFA1	F8A1	CAPN6	MRPL28	FIGNL1	SRPX2	PIN4	PF4	HLA-C
24	ENTPD1 (9)	OR10H3			FYB	TSHR	EDA	XAGE3	LRRC2	NUP214	MXRA5	SLITRK4	HTR5A	WT1
25	NPR2	CALCA			VAMP5	ISOC2	RAB33A	PAGE2	DEFB123	PCDHB8	AR	ARMCX2	LRRC17	KCNQ1
26	SFTPD	GPR92			CCL26	CLPS	IRAK1	OTC	HIVEP3	SPACA1	MAGEB6	MORF4L2	ALPPL2	CDH3
27	CCIN	IGK			C20orf75	CD52	OTUD5	ATP1B4	NALP2	SYNC1	IL13RA2	ATG4A	ZIM2	FLJ39599
28	BRCA2	SLAMF1			TACSTD1	CACNG4	SLC9A7	TNMD	PALMD	PPM1A	CNGA2	TAZ	TMEM85	DDX4
29	SEPT9	EDAR			GPR109A	LTA4H	OCRL	P2RY4	FUT6	ZNF541	BMP15	RBM10	TXNRD2	CHFR
30	CSF3R	KRT16			HTRA4	KRTAP13-1	PHKA2	CUL4B	CAPSL	SYCP1	ITIH5L	PAK3	MRGPRX2	FLJ35773
31	MGC26963	CACNG4			AMT	GRAP2	CXorf40A	SSX5	PRSS2	GNA11	XAGE3	MAGEE2	FGF7	ELN
32	ZFYVE19	PF4V1			P2RY2	C21orf77	FAM50A	BMP15	FLJ10945	ABCC4	KCND1	CHST7	FLJ21820	ARHGEF4
33	POR	TMOD3			VENTX	CYB5R3	RP1-112K5.2	MAGEB6	FLJ32028	KCNA1	TNMD	L1CAM	LYCAT	SLC22A18
34	S100P	FLJ32011			FLJ30046	OR10H3	EBP	CXorf6	IRF6	Kua	OTC	DLG3	ZFP37	SYNC1
35	TRPM2 (10)	CALD1			F12	FLJ34503	RAB33A	ITIH5L	LRRC17	C19orf57	RPS6KA6	ARD1A	HKR1	OLFML2A
36	HPS4	CD3D			STK31	ANGPTL6	RPL36A	CNGA2	UNQ3033	TP53I3	GDPD2	COVA1	MYH2	SLC16A8
37	NKG7	ACY3			ZNF541	TNFRSF4	FTSJ1	GUCY2F	CDC42BPA	WT1	SSX5	S100G	C11orf49	KIAA1446
38	FLJ30046	AQP9			C14orf162	FLJ20444	SCML2	P2RY4	PF4	HOXA4 (3)	ZXDA	SH3KBP1	TP53TG3	TP53I3
39	GPR109A	SLC6A4			TRPM2 (10)	CALD1	AR	GJB1	NTNG2	FLJ33790	PNMA5	HPRT1	PIWIL1	PGAM2
40	FCGR3B	SIT1			DEFA1	ZBED2	PHF8	TAB3	LRG1	PARP12	ATP1B4	SLITRK2	ZNF681	ATP13A4
41	P2RY2	MEST			EPN3	LRRC2	GPC3	ASB12	HIVEP3	NUPL1	LHFPL1	MOSPD1		TP53INP1 (7)
42	CTSG	LDHC			CCIN	PF4	UBL4A	AKAP14	LOC201164	C14orf162	DGAT2L6	STAG2		PIK3CB
43	FLJ25084	SCAP1			NPR2	NPPB	WDR45	NXF2	FLJ10945	SEMA3B	PGRMC1	EFNB1		OR2L13
44	IL27	ATP6V0A4			MAN2A2	SLC7A11	ELK1	KCNE1L	EVC2	EIF2B3	NYX	ZIC3		COL18A1
45	LTBR	LGTN			LMO2	SIT1	MPP1	MAGEA8	HSPC159	SLC6A4	GPRASP1	GK		SYNC1
46	KCNQ1	PPP6C			CLEC4C	BOLL	MID2	MAGEA8	DHODH	HNRPF	FTHL17	UTP14A		APOB
47	GATAD2B	SLC9A2			EPAS1	C16orf30	CNKSR2	BCOR	CD226	MPV17L	P2RY4	TMEM35		FLJ90036
48	SGK2	PRF1			ARS2	IGK	VBP1	GSPT2	CHID1	EXOSC2	CAPN6	PDHA1		DEFA1
49	IFNGR2	RNF36			BRD4	LDHAL6A	GPC4	TRPC5	CCL4L2	APOB	XPNPEP2	TIMP1
50	AMDHD1	SCHIP1			C6orf68	PIWIL1	PGRMC1	MAGEB2	ZNF7	CTBP1	RAI2	FSHPRH1
51	PRTN3	CPD			DYRK4	HOXA5	IL13RA1	ZCCHC13	LAPTM5	DEXI	LOC340602	OFD1
52	SLC45A1	CD4			HPS4	DDX4	ATP6AP1	BCOR	LRRC17	TNNT1	MXRA5	SLC7A3
53	CEACAM6	LAX1			TMEM102	LAX1	ELK1		SNRPN	BMS1L	CYSLTR1	CCDC22
54	SOD3	ARPP-21			LTBR	SP140	WNK3		TCP10	WT1	ODZ1	TSC22D3
55	NR1I2	FASLG			POR	BCL9L	ZMYM3		IL1A	PPP4R2	CUL4B	38961
56	CCL26	ABLIM1			ZNF124	RNF36	OTUD5		CYP4Z1	AIRE	NDP	MAGED1
57	EPN3	MGC26816			RABGEF1	LCK	MTMR1		FFAR3	PGCP	PAGE2	XPNPEP2
58	P518	RUNX3			AMDHD1	LY9	ARMCX4		ChGn	ZNF541	SSX6	CHM
59	AMDHD1	PFTK1			PPP4R2	GPR81	F8A1		S100P	HMGN1	NXF2	DKFZp564K142
60	MST1	SPOCK2			HMGN1	TNFRSF19	EFNB1		SDS	CD300C	PLAC1	EFNB1
61	SH3BP5	ICOS			CIDEB	GNGT2	DNASE1L1		MOV10L1	KCNQ1	FAM9C	PNMA3
62	LRG1	KIAA0323			NFE2	CD7	CXorf34		STATIP1	WDR45L	ARR3	MAGEH1
63	RABGEF1	NINJ2			NR1I2	SCAP1	UTP14A		FAM83A	MYO1C	ACTRT1	RRAGB
64	TMEM102	ZNF581			SFTPD	APBA2	TAF1		TTC15	RBM46	KLHL13	TAF1
65	VWCE	FLJ38379			HSPA2	MAT1A	LAMP2		TCL1B	ATP13A4	SYTL5	CXorf17
66	TSPAN16	IGKV7-3			BRCA2	TXK	REPS2		DYRK4	C6orf68	BMP15	GPR101
67	ACYP2	TRPC3			HP	GDF15	GK		GNAS	ESR1	MAGEA6	MAGEE1
68	C15orf5	LDHC			HAL	BRDT	TFE3		LOC400986	WT1	ARSD	AR
69	AMT	UBE4A			SLC22A3	ST6GALNAC1	PDZD4		DLK1	CHFR	FAM9C	RAB39B
70	KCNE1	CLPS			DDX43	URB	AFF2		CNFN	PIGZ	BMX	NSBP1
71	NFE2	PDCD1			FBXL5	RUNX2	MGC39606		MYH2	SLC16A8	FLJ20130	MECP2
72	FYB	HHIP			ITGB1BP1 (8)	MS4A1	AR		PDE9A	SLC9A2		RPL10
73	MRPL28	TXK			RPS6KC1	RUNX3	ARHGEF9		BXDC1	PGAM2		DRP2
74	LPO	APBA2			ENTPD1 (9)	TXK	CETN2		MYR8	ZNF581		RP2
75	C20orf75	TXK			ARID3A	EVL	ATRX		ITIH1	OSCAR		MYCL2
76	GPR84	OSCAR			APOB	LAX1	PLXNA3		CNFN	CDH3		CD40LG
77	ARID3A	PPM1A			P2RY13	KCNMB2	NGFRAP1		RUNX2	WT1		ABCD1
78	ZNF593 (4)	GRAP2			LPO	TSC1	FAM70A		ABP1	SMPD3		FLJ31204
79	CLEC12A	SLA2			BTBD6	SYT3	POLA		L3MBTL	FLJ90036		CSTF2
80	GSG1	DHRS10			SERPINF1	TDGF1	MTMR1		BPESC1	C14orf58		SNX12
81	AQP9	ITGB7			ZNF266	LY86	SCML1		CLC	APOB		PIGA
82	DYRK4	TNFRSF7			CTBP1	ATP6V0A4	ATP6AP2		OR2L13	TNNI3		BHLHB9
83	CDSN	CD3D			BIRC4BP	CLEC2D	ELF4		PRSS2	GLUD1		GABRQ
84	RNF14	BCL9L			KLF1	DHRS10	RBMX		SYT3	TLE1		MAGED4
85	DLG7	CLEC2D			RAB8A	CALCA	MED12		CLEC4C			BHLHB9
86	SLC37A1	CD52			ZNF124	COL18A1	HDAC8		CDH9			HADH2
87	SLC22A12	MAT1A			CD244	MKNK2	PHF16		CCL4			PORCN
88	LGP1	MAT1A			HSPC159	ACY3	PQBP1		CCDC19			CXorf42
89	C3orf9	CD3G			TIGD5	LTA	ZBTB33		EPS8L1			RPGR
90	DYRK4	FGF7			LGP1	OLFML2A	UBE2A		CTSG			ARMCX6
91	SAA1	CD7			IL27	CA6	IDS					FRMPD4
92	ASGR2	GNGT2			CACYBP	MAT1A	C1GALT1C1					TSPYL2
93	IL19	CD226			CTSG	PDCD6IP	MAGED4					DACH2
94	SH3BP2	DEFB123			RPS6KA1	LRRC17	FLJ20298					HPRT1
95	FLJ40919	TNFRSF17			FLJ25084	DIO2	MTCP1					TSPAN7
96	LYZ	CRTAM			IFITM3	FASLG	NDUFA1					ABCB7
97	FCN1	UBASH3A			SCMH1	PIK3CB	UXT					CXX1
98	PRTN3	GPR171			GPR21	GDF15	LDOC1					STARD8
99	HTRA4	MKNK2			AQP9	GPR171	MOSPD1					RBMX2
100	SERPINF1	BOLL			LYAR	EBI2	ARHGAP4					TCEAL2
101	ELA2	UBASH3A			ZNF541	ICOS	LAS1L					TLR7
102	C6orf105	ITK			PRTN3	OR10A4	EFNB1					AMOT
103	FOLR3	IL7R			FLJ40919	ST6GALNAC1	SOX3					FGD1
104	DEFA1	GPR81			GSG1	PRSS2	PORCN					AFF2
105	GRB7	LDHAL6A			LYZ	CD4	DNASE1L1					ARX
106	IER2	FMOD			H2BFS	KLK8	PHF6					AVPR2
107	VENTX	CXCR6			SEPT10	C2orf11	SCML1					ITM2A
108	KNS2	SP140			ELA2	POU2AF1	APEX2					ARMCX5
109	P2RY13	HMOX2			UNQ830	TTR	MAOA					GPR173
110	TATDN1	MAPK13			CEACAM6	LY9	ZNF41					PQBP1
111	MGC11257	GIMAP4			NKG7	ACY3	TSC22D3					TMEM47
112	GLRX2	GDF15			IER2	FMOD	TCEAL8					PCYT1B
113	ATP6V1E2	TNFRSF19			SPAG4	C11orf1	CD99L2					CDKL5
114	LCN2	CA6			SGK2	CD226	FAM11A					RP3-473B4.1
115	CD244	LY9			LAIR1	SPAG4L	CCDC22					GSPT2
116	CLEC5A	HOXB6 (2)			TIGD5	HOXB6 (2)	RP11-450P7.3					RNF12
117	AGXT	C14orf152			SLC44A2	FLJ32569	MTCP1					GABRA3
118	GPR55	LCK			PABPN1	OR2L13	PLP2					ERAS
119	HP	OR10A4			PARVG	DUSP2	BCORL1					VBP1
120	CYP27B1	EBI2			ACYP2	ISOC2	CXX1					TMEM29
121	FLJ33860	EVL			LYPD3	FLJ32569	FLNA					COX7B
122	ELA2	GDF15			CLEC5A	CSAD	LAMP2					KIAA1166
123	GNPDA1	RIT2			BTN1A1		SYN1					GAB3
124	GPR97	DNTT			KLHDC7B		SLC9A7					CXorf41
125	DEFB1	TNNI3			GALNT3		BEX2					FAM58A
126	RPS6KA1	MRGPRX2			GPR97		G6PD					STK23
127	GPR97	FASLG			RBM35B		CD99L2					CXorf9
128	HSD3B7	ESR1			KCNE1		ZCCHC12					FMR1
129	SLC19A1	LTA			GATAD2B		WDR44					MLLT7
130	VTN	CLEC2D			C18orf22		SLC25A14					RBM10
131	HIPK3	POU2AF1			HIST1H2AJ		PHF16					MID1IP1
132	LRG1	C11orf1			ATP6V1E2		NKRF					GLUD2
133	URP2	LTA4H			KCNQ1		ARAF					MOSPD2
134	CLEC9A	LY86			FUT7		ZMYM3					NR0B1
135	SERPINB10	LY9			CYP27B1		XKRX					ARMCX1
136	STK31	ISOC2			LOC158160		EMD					CXorf56
137	BIRC4BP	FLJ45964			FCGR3B		RPL36A					RRAGB
138	VNN3	DUSP2			P518		EFNB1					FTSJ1
139	SH3BP2	ID2			CLEC9A		SLC16A2					RP13-360B22.2
140	UNQ3033				CSF3R		ZIC3					SLC9A6
141	KLF1				AMDHD1		CXorf40B					AR
142	TETRAN				KNS2		AR					MID1IP1
143	ZNF124				KIAA0427		BCORL1					DKC1
144	SEPT9				GNS		NKAP					STK23
145	GPR21				GLRX2		HTATSF1					RAB39B
146	GALNT3				C6orf105		GLT28D1					FAM3A
147	FYB				LGALS4		PHKA1					ABCB7
148	HOXA4 (3)				CLEC12A		CASK					SUHW3
149	APOB				MGC26963		AMMECR1					BCAP31
150	C3orf35				CCT6A		FUNDC2					SLC7A3
151	TRAPPC1				GPR84		ZNF673					STARD8
152	RPUSD3				ZNF696		BEX2					ZNF6
153	CEP1				SLPI		DLG3					TIMM8A
154	CEACAM3				MGC11257		PDK3					IDH3G
155	PNPLA2				FLJ33860		SYN1					SLITRK2
156	PC				TSPAN16		PHF8					HDAC6
157	MARCO				H2AFY		FLJ10178					CXorf21
158	FUT7				NFE2		LANCL3					GABRE
159	IFITM3				FLJ35773		CXorf9					FLNA
160	SLC26A8				LOC92345		RBMX2					UBE2A
161	STARD6				C14orf58		ZNF449					AR
162	CST7				CIZ1		BEX1					MECP2
163	MAN2A2				BRE		FAM3A					PRDX4
164	DNAH3				SLC22A18		RBM3					SLC16A2
165	CAMP				40057		FAM50A					KLF8
166	CD1D				PILRA		HMGB3					MASK
167	HAL				ECRG4		FHL1					CDX4
168	SCMH1				LCE3A		RAP2C					UPF3B
169	BCL2				FLJ35530		RBMX					RAP2C
170	NDUFS2				LRG1		MASK					EFNB1
171	MS4A6A				FKBP11		CXorf26					IRS4
172	FLJ32028				SCRL (6)		GLA					GPC4
173	SPAG4				RNF14		SH3BGRL					ZNF673
174	FUT3				FXYD1		FAM11A					EGFL6
175	NFE2				LYCAT		KIF4A					LONRF3
176	FGD4				SLC45A1		AR					PRPS2
177	IL1R2				PNPLA2		WDR44					TMSB4X
178	LAPTM5				CSTA		USP11					LMO6
179	BTN1A1				MYL9		GNL3L					WAS
180	LGALS4				HIPK3		FAM58A					ZNF6
181	PARVG				TATDN1		IGSF1					SOX3
182	TP53INP1 (7)				IL21R		PRPS2					FLJ11016
183	CPM				PREX1		GRIA3					SLC25A43
184	S100A8				SH3BP5		DXS9879E					MBTPS2
185	GP5				ANKMY1		OPHN1					IL1RAPL1
186	SHANK2				DOPEY2		RP11-311P8.3					RP2
187	SLPI				LOC132321		NDUFB11					SYP
188	STMN1				VNN3		CNKSR2					PSMD10
189	SIGLEC5				AGXT		ATP7A					CXorf26
190	PSMD5				GPR97		MED12					DYNLT3
191	SFTPD				C15orf5		YIPF6					PDHA1
192	TIGD5				MGC41945		ARMCX2					SLITRK4
193	NOL3				APOA4		RPL39					PNCK
194	TP53I3				CENPH		EFNB1					KIAA1166
195	RETN				P2RX1		EBP					GPRASP2
196	PILRA				PIP3-E		NDUFB11					ZCCHC12
197	AZU1				SMPD3		SH3KBP1					G6PD
198	BTBD6				TETRAN		MPP1					REPS2
199	FFAR3				LRP8		G6PD					SMARCA1
200	C6orf105				C1orf150		MSL3L1					TMEM47
201	TM4SF4				CLTCL1		WDR13					MLLT7
202	SLC22A18				H1F0		STAG2					PHF6
203	ECRG4				POR		INGX					MTMR8
204	CPNE6				SEC61G		SLC35A2					ARMCX3
205	INPP5D				GPR25		SCML2					CHRDL1
206	IL2RA				HK2		MAGED2					GPRASP2
207	MRPL55				DEFB1		MGC39606					TCEAL1
208	HK2				NDUFS2		LONRF3					RAB9B
209	LOC201164				ART3		SUV39H1					ESX1
210	UNQ830				CLCA2		SNX12					RP3-473B4.1
211	ACPP				CYP7B1		PHKA1					GNL3L
212	IL1R2				GRB7		IRS4					XK
213	PLCB2				MS4A6A		PRAF2					ESX1
214	ART3				DLK1		IRAK1					TBX22
215	PIP3-E				IFNGR2		ACSL4					ZBTB33
216	CDC42BPA				FOLR3		USP51					GPR101
217	RNASE3				FCN1		EFNB1					MCTS1
218	CSTA				LCN2		GABRE					USP51
219	TFAP2E				XYLB		BCAP31					NONO
220	TRIP13				IL19		TMEM32					GLUD2
221	ENTPD1 (9)				URP2		MID2					MID2
222	GPR109A				ZNF710		BIRC4					FUNDC2
223	KIAA0427				RPUSD3		SRPX					FLJ39827
224	H2AFY				ELA2		MBTPS2					CDKL5
225	BRE				THSD3		PDHA1					PCYT1B
226	SDS				FFAR3		APEX2					SYTL4
227	CLCA2				SLC22A18		MOSPD2					STAG2
228	CYP7B1				KCNQ1DN		EFNB1					ARHGAP6
229	CIZ1				SPATC1		TRO					TFE3
230	LAIR1				EIF2B3		ESX1					DACH2
231	SLC22A18				FYB		TMLHE					PRAF2
232	TREM2				SYCP1		TCEAL1					DYNLT3
233	FXYD1				ABTB1		CXorf17					MSN
234	TREM1				RNASE3		ZNF449					BGN
235	TIGD5				PTGFRN		MCTS1					UBQLN2
236	AVIL				CTSG		NHS					MSN
237	MFSD1				STMN1		HADH2					GLT28D1
238	TSGA13				LMO2		NONO					RPS6KA3
239	FBXL5				FUT3		ARHGAP6					FLJ30058
240	CHI3L1				NOL3		LDOC1					DKC1
241	PRR3				SLC26A8		RPS6KA3					SRPX
242	RUSC2				PRTN3		MSN					AR
243	FLJ35530				LOC132321		ZCCHC12					PLXNA3
244	PRSSL1				USP10		PLXNA3					IGSF1
245	MPO				NAGPA		CXorf42					CSTF2
246	CCL8				TRIM50C		MAGEE1					ZNF449
247	GPR25				CALML4		NAP1L2					INGX
248	FLJ90575				TIGD2		NHS					CXorf53
249	MRGPRX3				SERPINB10		FLJ14503					IGBP1
250	ARPP-19				SFTPD		GABRQ					WWC3
251	SLC43A3				C3orf18		PDCD8					NR0B1
252	MERTK				SPI1		CDKL5					USP11
253	SIGLEC9				GABRR1		AR					FLJ25444
254	FCGR2A				EPHA2		RPL39					WDR44
255	GABRR1				TFAP2E		RPS6KA3					KIF4A
256	P2RY12				SLC44A2		TFE3					LOC389852
257	F2RL2				ACPP		DYNLT3					MAOA
258	DLK1				LEP		PIN4					WWC3
259	ELOVL3				FUT7		PDCD8					FLJ25444
260	NAV1				SLC37A1		DKFZp564K142					MCTS1
261	TRIM16				LOC201164		BRWD3					RP13-360B22.2
262	MLSTD1				CEBPE		RNF12					GABRQ
263	CTSG				GP5		PRAF2					CXorf42
264	PCDH12				ECRG4		FLJ30058					SNX12
265	STMN1				PRR3		FMR1					MSL3L1
266	SLC13A3				AZU1		IDH3G					IDH3G
267	BSN				TRIP13		UBE2A					ZXDA
268	LOC132321				BSN		PNCK					IDS
269	PDE9A				KCNA6		DKC1					ZDHHC15
270	ChGn				SLC22A12		MAGEE2					PRAF2
271	SLC11A1				K6IRS2		XPNPEP2					NAP1L2
272	CD59				C3orf35		FLJ25444					RNF12
273	PSG4				RAB34		ESX1					IRAK1
274	LYAR				TP53I3		MSN					FAM50A
275	C1orf38				BCL2		PGK1					FHL1
276	NPR2				TREM2		IDH3G					ARMCX2
277	CD72				TACSTD2		WWC3					IRS4
278	C10orf91				MPO		RP2					XKRX
279	TNFSF13B				CEP1		TBX22					SLC35A2
280	ALOX12				CSPG5		LOC389852					HMGB3
281	H1F0				CASP6		LMO6					LDOC1
282	TSPAN18				C19orf24		FLJ39827					BIRC4
283	C7orf29				CPM		WAS					EFNB1
284	GPLD1				HIPK3		IGBP1					APEX2
285	OR2B6				PSMD5		WWC3					MPP1
286	LEP				DNAH3		BCAP31					PGK1
287	LOC132321				MST1		TMEM29					BRWD3
288	ABTB1				VWCE		GPC4					HADH2
289	TSGA13				RAC3		SYP					CNKSR2
290	SLC38A4				ALOX12		KIF4A					MGC39606
291	PDE3B				CSTA		FLJ25444					BCAP31
292	HPR				C7orf29		TMEM164					SUV39H1
293	DYDC1				VTN		ZDHHC15					WDR44
294	CSTA				GNPDA1		CXorf53					NONO
295	PRDM2				HIVEP3		FLJ39827					SCML2
296	MEST				LYK5		GPR101					KIF4A
297	APC				MARCH1		ABCB7					FMR1
298	RAC3				CAMP		CHRDL1					PIN4
299	CALML4				NPFFR2		IDS					FAM58A
300	LYPD3				CEACAM3		ZBTB33					PDCD8
301	EPAS1				SLC19A1		AR					SOX3
302	LMO2				LRPAP1		RPGR					LONRF3
303	TAS2R13				SERGEF		IL1RAPL1					TCEAL8
304	RNF25				UCK1		ARMCX3					RBMX2
305	RNASE3				FCGRT		CXorf26					GLA
306	CRMP1				HOXA4 (3)		WAS					MAGED2
307	SPATA7				CBX7		USP51					TMLHE
308	C17orf44				BCL2		XK					RAP2C
309	CD22				PC		UPF3B					GABRE
310	FUT7				STARD6		MAOA					GNL3L
311	LRP8				C9orf142		FUNDC2					NHS
312	GNMT				BXDC1		TSPAN7					MED12
313	NUCB1				EMILIN1		REPS2					NDUFB11
314	EPHA2				PLCB2		RAP2C					YIPF6
315	HSPBP1				PPT2		MLLT7					NKRF
316	CTAGE5				CD1D		FLNA					ZNF449
317	ZNF710				DYDC1		HADH2					RP11-311P8.3
318	C20orf135				LOC339768		GLUD2					PDCD8
319	CEBPE				ZNF22		ARD1A					CXX1
320	HIST1H2AJ				SLC11A1		SOX3					RPL39
321	BCL2				C17orf44		FAM3A					MAGEE1
322	PPP1R9A				EGFL7		RP3-473B4.1					INGX
323	GNS				DDAH1		RAB9B					BEX2
324	KLHDC7B				RPL31		UBQLN2					RPL39
325	BTN2A1				MLX		CDKL5					EBP
326	C9orf48				PWP1		TLR8					PHF16
327	IL21R				RTEL1		GPRASP2					AR
328	TTLL3				EDG3		ARMCX1					TRO
329	SERPINI1				RETN		PHF6					FLJ39827
330	PABPN1				C21orf13		CXorf38					MASK
331	ODF3L1				LOC284948		LONRF3					RPS6KA3
332	PNPLA2				CD59		SLC9A6					TMEM32
333	LCE3A				ZFP41		AFF2					PRPS2
334	CACYBP				MLSTD1		PGK1					PGK1
335	CHI3L1				ZPBP2		CXorf41					ZNF41
336	MARCH1				APOB		SSR4					ACSL4
337	FAM83F				CTHRC1		BHLHB9					SH3BGRL
338	TRIP6				C20orf135		GNL3L					SCML1
339	EGFL7				EIF4E		IRS4					OPHN1
340	CBFA2T3				FSD1NL		CSTF2					BCORL1
341	POU3F1				ELOVL3		MLLT7					ARAF
342	MGC15523				EPHA3		NONO					ZNF673
343	ZNF22				PPEF2		AR					RBM3
344	SYNC1				TXNRD2		FAM122C					CXorf17
345	C1orf118				S100P		ZXDA					NDUFB11
346	MPG				MRPS18C		GABRA3					MOSPD2
347	INHBE				AVIL		MCTS1					RP11-450P7.3
348	FCGR1A				CRISPLD2		PFC					CXorf26
349	P2RX1				SNTB1		PSMD10					ZMYM3
350	PRG2				CDSN		VBP1					DKFZp564K142
351	C21orf13				PDE3B		MOSPD2					FAM3A
352	SIGLEC12				RALGPS2		INGX					MOSPD1
353	SYNC1				CBFA2T3		COX7B					WDR13
354	SYDE1				RNPS1		SLC16A2					MAGEE2
355	CDH5				FCGR2A		PCYT1B					BEX2
356	RPS6KC1				S100A9		GPR173					EMD
357	SLC6A12				B4GALT2		STARD8					RPL36A
358	HTRA4				CD22		STARD8					USP51
359	TYROBP				KCTD12		GPRASP2					PHKA1
360	CLEC4A				C8orf45		FLJ11016					SLC9A7
361	INSR				FLJ21820		ARMCX5					AMMECR1
362	MRPS18C				LAIR2		ARMCX6					ARHGAP4
363	IL1RL1				CTAGE5		FTSJ1					DXS9879E
364	SRD5A1				C19orf33		DRP2					MED12
365	SAA2				MGC39715		AR					CXorf40B
366	SLPI				KIF12		RPL10					LAMP2
367	LOC284837				ZNF169		SLC7A3					ZIC3
368	FLJ12056				PILRA		PRDX4					GRIA3
369	PILRA				TESSP1		ZNF673					ATP7A
370	PPP2R4				MAP3K14		MAGED4					CD99L2
371	TFR2				SLC15A4		DACH2					TSC22D3
372	FLJ10945				MRGPRX3		NR0B1					AR
373	MAP3K14				DOK3		ITM2A					RBMX
374	ANK1				MERTK		MASK					PDK3
375	GNLY				KCNK10		MYCL2					PHKA1
376	CLCN1				LOC284837		MID1IP1					FLJ14503
377	PGDS				LLGL2		CSTF2					FLJ10178
378	TPM2				SRD5A1		SYTL4					SYN1
379	RBAK				PPP2R4		SMARCA1					MTCP1
380	APOA4				FGFR1		TMEM47					EFNB1
381	VHL				SERPINA1		LOC203427					EFNB1
382	HTR3D				PRSSL1		RBMX2					MAOA
383	CELSR1				RNF126		SUHW3					BCORL1
384	CCL19				LRG1		TIMM8A					PDZD4
385	TNFRSF9				KCNA3		DACH2					EFNB1
386	CSNK1E				P2RY12		STK23					CCDC22
387	TMC4				NCOR2		AMOT					NHS
388	C1orf150				DYRK4		EGFL6					PHF6
389	FCGRT				ELMO3		MTMR8					FAM11A
390	ARPC2				SNN		CHM					LANCL3
391	S100A8				PHB2		ARHGAP4					SH3KBP1
392	CIDEB				SIGLEC5		HPRT1					HTATSF1
393	CLEC9A				CNGB1		FMR1					TFE3
394	MSX1				AVP		TMEM47					BEX1
395	S100A9				TIMM13		TSPYL2					C1GALT1C1
396	MLSTD1				INPP5D		ERAS					SCML1
397	RNASE2				DDX43		PQBP1					GK
398	GNAS				GLT1D1		MECP2					DLG3
399	IL27				GPLD1		CXX1					SLC25A14
400	LRPAP1				AK1		PRPS2					PHF16
401	TMEM42				GPR109A		ZNF6					CASK
402	C20orf39				RPS2		SLITRK2					SLC16A2
403	LST1				ASGR2		TSC22D3					MAGED4
404	HYAL2				TNFRSF9		RAB39B					PORCN
405	C12orf22				PSMD5		TMEM164					FUNDC2
406	DNASE1L2				GNE		FLJ31204					CXorf9
407	TSGA10				SLC7A8		ITGB1BP2					LAS1L
408	LOXL1				SULT1C2		KLF8					SYN1
409	TACSTD1				C8orf44		CLDN2					AR
410	DDAH1				F2RL2		PORCN					RBMX
411	MYO1F				BHMT2		SUHW3					PHF8
412	NPDC1				C16orf50		ARX					DNASE1L1
413	ARS2				FSTL3		STK23					ZCCHC12
414	GUCY1B2				ZNF553		RNF12					WNK3
415	PRKG2				HIST1H3E		ARAF					FLJ20298
416	ALDH8A1				NNAT		ZIC3					AR
417	MS4A3				SLC43A3		BHLHB9					MTCP1
418	FGD2				FLJ46072		38961					G6PD
419	CD79A				UHMK1		CXorf56					REPS2
420	EPHA3				RSHL1		AVPR2					UTP14A
421	ANGPT4				SYNE2		STAG2					NKAP
422	TRPM6				JAK2		BMX					NDUFA1
423	CLEC4G				LR8		FSHPRH1					MTMR1
424	ANKRD13C				NDUFAF1		PRPS1					IDS
425	NCF1				SLC39A14		DYNLT3					NGFRAP1
426	CTSZ				C10orf93		TMSB4X					PLP2
427	DOPEY2				SOD3		KIAA1166					FLNA
428	C16orf50				TSPYL5		RBM10					LDOC1
429	K6IRS2				HIST1H4L		CXorf17					PQBP1
430	MYL9				KCNA3		ATG4A					POLA
431	LRRFIP1				MPO		CDX4					CD99L2
432	NANP				ARMC2		PCSK1N					PLXNA3
433	ZNF696				KBTBD5		ZCCHC5					LAMP2
434	DTL				EMILIN1		PDHA1					ATP6AP1
435	LLGL2				NNAT		RAB39B					TAF1
436	TIGD2				TMEPAI		MAGEH1					WDR45
437	CLDN15				MARCO		PAK3					APEX2
438	TRIM21				FAM83F		ZNF6					ATRX
439	ARSA				TAAR5		MECP2					IL13RA1
440	C16orf25				FOXL1		PIGA					FAM11A
441	ZNF266				TNFSF13B		ABCB7					UXT
442	SNX9				PLXDC1		KIAA1166					ARHGEF9
443	KAZALD1				ZNF454		FAM58A					ZMYM3
444	FCAR				C6orf139		SLITRK4					MGC39606
445	RBM35B				HRASLS5		HDAC6					PGRMC1
446	CKMT2				TRIM16		NSBP1					ATP6AP2
447	TBC1D1				TRIP6		RRAGB					HDAC8
448	SULT1C2				RNASE3		SLC35A2					RAB33A
449	CD300LF				PODXL2		GPR101					CNKSR2
450	NOTCH4				GPR77		GLUD2					ELF4
451	MMP14				AMT (5)		ARMCX3					ELK1
452	C8orf45				MGMT		CXorf9					CETN2
453	CTSW				PTPRJ		MID1IP1					FAM70A
454	LRP3				MRPL28		GAB3					SLC9A7
455	CD33				POU3F1		COVA1					DNASE1L1
456	DOK3				BCL2		NOX1					ACSL4
457	HYAL2				TRPM6		SLITRK4					CXorf34
458	ACVR1				HSPBP1		RBBP7					PHF8
459	AMT (5)				UNQ3033		MORF4L2					EFNB1
460	CYHR1				HNRPF		UPF3B					OTUD5
461	YTHDF1				SEMA3B		CLCN4					FAM50A
462	ALDH3B1				MPST		USP11					UBE2A
463	HSPA12B				CDH5		RBM3					ARMCX4
464	C21orf84				ANKRD13C		GK					PIM2
465	GNRH2				SLC23A1		FRMPD4					PDK3
466	ZNF169				SUMO3		SNX12					MTMR1
467	SLC7A7				TP53TG3		MAGED1					RP1-112K5.2
468	AVP				PNPLA2		DKC1					OCRL
469	UBTD1				SIGLEC9		GABRE					EBP
470	MFSD7				TYROBP		RP2					PHKA2
471	C9orf142						TAF1					SCML2
472	SLC25A10						PIN4					GPC4
473	NSMCE1						RRAGB					FTSJ1
474	TMEPAI						SLC7A3					ZBTB33
475	KRT17						CHM					AFF2
476	SERGEF						AVPR2					MID2
477	ZNF541						UTP14A					ELK1
478	C3orf18						MAGEE1					PRDX4
479	LGALS7						KLHL34					VBP1
480	LOC284948						HPRT1					BCAP31
481	LIF						CCDC22					RAB33A
482	C8orf31						ABCD1					RPL36A
483	SYT2						38961					TMSL8
484	BTG3						SLITRK2					PCSK1N
485	TCP10L						PNPLA4					GPC3
486	CBX7						L1CAM					MPP1
487	RUNX3						NR0B1					CXorf40A
488	REEP6						PCYT1B					SLC10A3
489	LAIR2						MAGT1					CXorf40A
490	FLJ36268						CXorf21					OTUD5
491	NR1H3						CHST7					RPL10
492	OSTN						TCEAL3					BEX1
493	PLUNC						IL1RAPL2					RPGR
494	AP1G2						MOSPD1					SYP
495	mimitin						GAB3					IRAK1
496	CDKN1C						TCEAL2					EDA
497	LOC339789						CXorf42					UBL4A
498	MAP3K5						TAZ					HMGB3
499	PPP2R4						SH3KBP1					DXS9879E
500	GSTP1						PIM2					HTATSF1
501	MGMT						ARMCX2					EFNB1
502	PSMD5						MAGEE2					F8A1
503	C19orf24						EFNB1					F8A1
504	CHRNA5						ZNF185					SLC9A6
505	ABCC2						GSPT2					PLP2
506	SLC23A1						DLG3					TSPYL2
507	ZFP41						NSBP1					CHST7
508	IL3						TMEM35					EMD
509	IGSF9						MAGEH1
510	CAB39L						SH3BGRL
511	PPAN						TCEAL4
512	SLC44A2						MTM1
513	FGR						POU3F4
514	EDG3						FGD1
515	LOXL1						CYSLTR1
516	TCN1						SMS
517	LYST						KLF8
518	C1orf135						NLGN3
519	ICAM2						PCTK1
520	KCNA6						EFNB1
521	CYP4F3						SYTL4
522	B4GALT2						CXorf41
523	FLJ33641						RBM10
524	GPR77						ELF4
525	MBD4						CLIC2
526	SLC6A12						TIMM8A
527	RALGDS						PFC
528	DDOST						TCEAL2
529	MEOX1						GLRA2
530	C5orf4						MAGED1
531	PREX1						UBL4A
532	SPI1						PLXNB3
533	NCOR2						RP1-112K5.2
534	C20orf42						AGTR2
535	CLEC4C						TLR7
536	CBFA2T3						AR
537	STAB1						BGN
538	UNC93A						UXT
539	SCNN1A						GPR173
540	IGLL1						RENBP
541	FAM65A						SLC25A5
542	FLJ38159						PRRG3
543	PTPRE						CXorf56
544	MPST						SMC1L1
545	C10orf89						BRWD3
546	RALGPS2						KCND1
547	LOC55908						CXorf12
548	GLT1D1						NSDHL
549	CAB39						RNF113A
550	SLC7A8						AMMECR1
551	CD22
552	SCNN1D
553	PTGDS
554	SEC31L2
555	CETP
556	PHLDB3
557	MPO
558	ADORA1
559	EDG4
560	SP6
561	ASRGL1
562	CDK2
563	ZNF454
564	TMTC4
565	UNQ473
566	CDCP1
567	PPP1CC
568	CD302
569	CASP6
570	CASP8
571	CCL1
572	BCL2
573	FBXO44
574	RNPS1
575	GALNT1
576	FLJ44186
577	PHYHIP
578	C8orf44
579	OSCAR
580	BCL2
581	RNASE11
582	DIP2C
583	MS4A3
584	CRAMP1L
585	CARD15
586	SDCCAG3
587	TBC1D5
588	SLC22A3
589	SLC24A4
590	ADSSL1
591	TBP
592	SLC27A3
593	CEACAM4
594	OXT
595	LOC158160
596	GCC1
597	LASS3
598	PIB5PA
599	LTC4S
600	PTPRJ
601	RSHL1
602	XYLB
603	GPR172A
604	PHB2
605	RAD9B
606	SLC44A2
607	RABL5
608	FFAR2
609	BTBD2
610	TRAPPC1
611	RGS17
612	PTPN18
613	WT1
614	CTNND1
615	HIST1H3E
616	ITIH4
617	NCF4
618	NIFIE14
619	HIVEP3
620	GDPD5
621	HBEGF
622	TP73L
623	MDS032
624	SLC25A15
625	PADI4
626	RPL31
627	BTBD14A
628	TEX101
629	HIST1H4L
630	PHF20
631	ANGPTL5
632	GNB5
633	KCTD12
634	NLGN2
635	TIMP4
636	C10orf10
637	GAB1
638	FIGNL1
639	TMEM59
640	LDB1
641	ZNF7
642	MMP19
643	HSU79303
644	KCNA3
645	EMILIN1
646	CHD1L
647	FHL5
648	ANGPTL2
649	RNASE2
650	SERPINA1
651	ARMC2
652	CAPN9
653	VAMP5
654	MGC41945
655	ERAF
656	WFDC5
657	THRAP2
658	HEYL
659	ALDH3A1
660	HIVEP3
661	EVC2
662	ZNF574
663	TSPYL5
664	DDX43
665	C1orf164
666	CCIN
667	ZNF553
668	FAIM
669	MBTD1
670	SH3TC1
671	F2RL2
672	ZNF124
673	IL1RL2
674	CD9
675	KIAA1446
676	FLJ20718
