# Supplementary material for: DNA methylation signature in peripheral blood reveals distinct characteristics of human X chromosome numerical aberrations
Source: Clin Epigenetics. 2015 Jul 28;7(1):76. doi: 10.1186/s13148-015-0112-2 (PMC4517491; doi:10.1186/s13148-015-0112-2)
Supplement: Additional file 3: — List of genes in the groups of loci presented in Fig. 4a representing intersections between different comparisons. The gene names in red are the loci studied by pyrosequencing and presented in Fig. 5, the number in parenthesis corresponds to the loci number in Fig. 5. [file 13148_2015_112_MOESM3_ESM.xlsx]

## Sheet: Suppl Table Venn subgroups
Group Number	G1		G2		G3		G4		G5		G6		G7		G8		G9		G10		G11		G12		G13		G14		G15
Exclusive Intersection of	K-F, K-M, T-F, T-M		T-F, T-M, K-F		T-F, T-M, K-M		K-M, K-F, T-M		K-M, K-F, T-F		T-F, T-M		T-M, K-M		K-F, T-M		K-M, T-F		K-F, T-F		K-F, K-M		T-M		T-F		K-M		K-F
Location	Autosomal	X-Linked	Autosomal	X-Linked	Autosomal	X-Linked	Autosomal	X-Linked	Autosomal	X-Linked	Autosomal	X-Linked	Autosomal	X-Linked	Autosomal	X-Linked	Autosomal	X-Linked	Autosomal	X-Linked	Autosomal	X-Linked	Autosomal	X-Linked	Autosomal	X-Linked	Autosomal	X-Linked	Autosomal	X-Linked
1	LEP	-	LOC201164	XPNPEP2	SLC22A18	-	WT1	-	PF4	EFNB1	BCL2	NOX1	SDS	MXRA5	KIAA1446	-	GLUD1	BCAP31	NPPB	PRPS1	CDH3	-	NPDC1	MID1	PSMAL	DCX	NALP2	SYTL5	ANKRA2	-
2	APOB		S100P	PFC	FGF7		SYNC1		LRRC17	AR	TRIP6	TLR8	CD300C	PNMA5	KIAA0323		TLE1	RPS6KA6	PIK3CB		DIRAS3 (1)		RIT2		MLX	ZNF185	GAPDHS	KLHL13	CRX
3	CLEC4C		KCNA6	CHM	FLJ35773		ZNF581		PIWIL1	GLT28D1	BTBD6	ZCCHC5	SLC6A4	OFD1	RASAL1		C2orf11	MAGEH1	COL18A1		HERC2		FLJ36268		XCL1	RNF113A	CCDC19	GDPD2	ZFP37
4	HP		FFAR3	KCND1	DEFA1		DEFB123		BXDC1	UBE2A	GRAP2	ITGB1BP2	OSCAR		TP53INP1 (7)		HMGN1	PNCK	TACSTD2		CYP4Z1		SLA2		AK1	RENBP	L3MBTL	FTHL17	ZNF232
5	HIVEP3		CTSG	BMX	LOC158160				OR2L13	CDKL5	MGC26963	RBBP7	GNAS		MRGPRX2		TTR	RPL10	LYCAT		CHFR		ARPC2		LOC339768	FAM122C	Kua	DMD	AFAR3
6	CYP2E1		UNQ3033	WAS	LTA4H				C14orf58	HADH2	GLT1D1	CLDN2	FLJ10945		HTR5A		PRSS2	XAGE3	OLFML2A		FLJ90036		FAM65A		PPT2	PRRG3	NUP214	FLJ20130	ARHGEF4
7	MGMT		MRPL28	AVPR2						IGSF1	K6IRS2	NLGN3	EVC2		FLJ45964		SYT3	IDS	TXNRD2		SNRPN		LRP3		URB	KLHL34	PGCP	ODZ1	ZIM2
8	H1F0		ZNF541	ARD1A						G6PD	PARVG	SSR4	FIGNL1		SDCCAG3		EIF2B3	DACH2	FLJ21820		ATP13A4		MGC26816		NAGPA	MAGEA11	C22orf8	LOC340602	ADORA3
9	KCNQ1		HSPC159	ATG4A						ARHGAP4	FASLG		PPM1A				SMPD3	SH3BGRL	TP53TG3		TRIM55		NCF4		FLJ20444	LOC203427	CHID1	NXF5	TMEM85
10	TP53I3		HOXA4 (3)							CXorf38	PRSSL1		CDC42BPA				SYCP1	ZCCHC12	SCRL (6)		MYH2		C16orf25		CNGB1	TCEAL3	PARP12	PNMA3	EXTL3
11			NPR2							SCML1	P2RY13		TNNI3				RUNX2	YIPF6	DDX4		MGC52282		CRTAM		FSD1NL	PNPLA4	CRYGD	MAGEA6	DHRS4L2
12			PSMD5							IDH3G	IL19		PSG4				UHMK1	L1CAM			ALPPL2		LOC339789		EIF4E	POU3F4	BPESC1	TIMP1	DMPK
13			DYRK4								IER2		CRMP1				BHMT2	UBL4A			SLC16A8		RNF25		SYNE2	RAB9A	CLN8	NDP	C1orf59
14			MEST								KLF1		ZNF7				PPP4R2	MCTS1			DEXI		TMC4		FGFR1	LUZP4	PIGZ	ACTRT1	HKR1
15			CACYBP								ASGR2		PDE9A				LRRC2	INGX			PGAM2		ANGPTL5		C21orf77	CLCN5	TCP10	CD40LG	CARD14
16			LRG1								C9orf142		LAPTM5				FLJ32569	CAPN6			LIN28		OR2B6		LOC92345	AKAP14	CCL4L2	SSX6	ELN
17			CD226								GALNT3		ChGn				CTBP1	MAGEA8					FLJ38379		ANKMY1	SLC25A5	CLC	UBE1	LIMD2
18			LYPD3								NFE2		SEPT9				C6orf68	ATRX					CD1B		SLC39A14	GLRA2	MOV10L1	ARSD	C11orf49
19			DLK1								GDF15		SLC9A2				C14orf162	PDHA1					CD302		RFPL3	ALAS2	CDH9	SLC25A43	GSTM5
20			DHODH								SLC23A1		ESR1				HNRPF	ATP6AP2					BTN2A1		RNF126	SMC1L1	KCNA1	NYX	ZNF681
21			FAM83A								FCGR2A		FLJ32028				SEMA3B	ABCB7					REEP6		TSC1	TCEAL4	EXOSC2	RP13-360B22.2	HLA-C
22											LPO		TRPC3				TESSP1	GAB3					PCDH12		SEPT10	TMEM164	MYO1C	WDR40B	OR10H2
23											EPHA3		ABLIM1					FLJ11016					PTPN18		FLJ46072	AGTR2	AIRE	S100G	FLJ25801
24											TMEM102							NDUFB11					CLDN15		40057	CXorf67	PALMD		FLJ39599
25											PPP2R4							IRS4					TMEM42		KIF12	CXorf12	PCDHB8
26											TYROBP							GNL3L					FGR		MGC39715	NSDHL	NTNG2
27											ALOX12							IRAK1					MFSD7		SLC15A4	MAGT1	GNA11
28											PLCB2							FLJ25444					PHYHIP		TAAR5	PLXNB3	FUT6
29											SERGEF							IL13RA2					PTPRE		GNE		LOC400986
30											MKNK2							NHS					SH2D3A		CENPH		IRF6
31											MS4A1							BRWD3					CSNK1E		ZPBP2		MPV17L
32											ITGB1BP1 (8)							GPC4					IL2RA		SEC61G		NUPL1
33											FCGRT							CHRDL1					MGC15523		KLF17		ABCC4
34											KCNE1							38961					LGALS7		NNAT		KRT7
35											C8orf45							DGAT2L6					PTGDS		USP10		ITIH1
36											F2RL2							CUL4B					DDOST		TNFAIP8		CAPSL
37											RNF14							SLC9A7					OXT		CSAD		EPS8L1
38											AQP9							SYTL4					CD33		PODXL2		FLJ33790
39											DHRS10							PORCN					C10orf89		BRDT		WDR45L
40											CD4							IL1RAPL2					DIP2C		PPEF2		ABP1
41											IFITM3							NAP1L2					TCP10L		DIO2		C19orf57
42											EBI2							TSPYL2					GCC1		BPIL2		TCL1B
43											CEACAM6							LANCL3					MAP3K5		PACAP		IL1A
44											C7orf29							FLJ20298					PHLDB3		C19orf33		STATIP1
45											FLJ30046							VBP1					TCN1		RAB34		SPACA1
46											LYAR							NSBP1					NR1H3		ANGPTL6		BMS1L
47											BTN1A1							PFKFB1					UNQ473		CSPG5		CCL4
48											CASP6							STARD8					WFDC5		PWP1		RBM46
49											STARD6							ZXDA					PHF20		CYB5R3		CGB2
50											CD1D							MOSPD1					SP6		TDGF1		CNFN
51											CD244							MORF4L2					C10orf91		SNN		TTC15
52											BRCA2							RBMX					MEOX1		CLTCL1		MYR8
53											CD59							TMEM47					PLUNC		RPS2		LOC283487
54											CTAGE5							MTM1					PLA2G1B		RTEL1		HGF
55											GPR21							FRMPD4					TRIM21		KCNK10		HSD17B7P2
56											SERPINF1							LOC389852					PRDM2		TNFRSF4		TNNT1
57											CSF3R							HMGB3					RAD9B		KBTBD5
58											LAX1							CXorf26					GDPD5		FOXL1
59											GPR92							MID1IP1					HMOX2		PTGFRN
60											TETRAN							NGFRAP1					DLG7		C10orf93
61											RUNX3							AMMECR1					CHRNA5		SUMO3
62											ACYP2							FLJ14503					MMP14		HSPA2
63											ZNF454							MAGED4					SERPINI1		TIMM13
64											BSN							TMEM29					PADI4		FSTL3
65											POU3F1							TAB3					CST7		JAK2
66											DEFB1							XK					SYT2		ZBED2
67											LOC284948							CXorf40B					CCL19		C18orf22
68											SH3BP2							MLLT7					GPR55		GIMAP5
69											SLC44A2							ESX1					SLC27A3		HOXA5
70											SIGLEC9							BEX2					DPP4		C7orf34
71											GPR97							SH3KBP1					YTHDF1		SH3BGR
72											EPHA2							ARHGAP6					TBC1D5		KCNMB2
73											TXK							AFF2					CD79A		TRIM50C
74											TRPM6							ERAS					ODF3L1		PDCD6IP
75											EPN3							LAMP2					IL1R2		SNTB1
76											GPR77							ZDHHC15					AP1G2		LR8
77											MAN2A2							MSN					TM4SF4		HRASLS5
78											CYP27B1							SOX3					TRAPPC1		ELMO3
79											CALML4							GK					SNX9		SPAG4L
80											SPI1							MAGEE2					ANGPT4		NDUFAF1
81											RNASE3							RPL36A					ADORA1		CTHRC1
82											TREM2							CNGA2					MRPL55		SPATC1
83											ELOVL3							MTMR1					ALDH3A1		SLC7A11
84											LAIR2							KIF4A					STAB1		THSD3
85											LOC132321							GPR101					HBEGF		TSHR
86											IGK							FMR1					CLCN1		NTS
87											C15orf5							TFE3					ZNF574		CRISPLD2
88											NCOR2							ARX					GIMAP4		KRTAP13-1
89											TNFRSF9							RAB9B					TBC1D1		PLXDC1
90											PIP3-E							SLC25A14					TP73L		UCK1
91											KLK8							PGRMC1					CCL8		FKBP11
92											SLC26A8							NONO					GUCY1B2		CCT6A
93											LAIR1							LONRF3					ALDH8A1		C16orf30
94											BOLL							TCEAL2					PRG2		LYK5
95											SH3BP5							BIRC4					SPOCK2		KCNQ1DN
96											ATP6V1E2							ZNF673					HSU79303		C6orf139
97											ANKRD13C							CSTF2					PRKG2		FLJ34503
98											GLRX2							CETN2					GNMT		RAB8A
99											HIST1H2AJ							PHKA1					PPP1R9A
100											RSHL1							CXX1					MSX1
101											GRB7							ZCCHC13					ERAF
102											SRD5A1							ELK1					HSPA12B
103											POU2AF1							C1GALT1C1					KRT16
104											DOK3							TRPC5					FAIM
105											SOD3							MECP2					EDG4
106											GNPDA1							IGBP1					CTSW
107											FUT3							RNF12					C20orf42
108											KCNA3							GPC3					TMEM59
109											DDAH1							ATP6AP1					C1orf38
110											C21orf13							RAB33A					TFR2
111											UNQ830							KIAA1166					UNC93A
112											RETN							RPGR					SIGLEC12
113											TNFSF13B							STAG2					ACVR1
114											LLGL2							MPP1					RNASE2
115											LRP8							TNMD					NUCB1
116											MAP3K14							LMO6					PIB5PA
117											ARID3A							OTC					FGD4
118											STK31							PHF6					SLAMF1
119											EMILIN1							GLUD2					C8orf31
120											FCN1							KLF8					LIF
121											DUSP2							IL13RA1					CPNE6
122											HK2							MYCL2					CASP8
123											SP140							RAP2C					CELSR1
124											VENTX							FLJ31204					MBTD1
125											CD52							PHKA2					SLC38A4
126											PRTN3							XKRX					ARPP-21
127											HSPBP1							SUV39H1					ANK1
128											CBX7							PCTK1					SLC24A4
129											FYB							ARR3					TSGA10
130											VAMP5							SNX12					mimitin
131											LY86							PLP2					MAPK13
132											NAV1							BCORL1					FLJ20718
133											KLHDC7B							WDR45					CHI3L1
134											FCGR3B							PIGA					RNASE11
135											LDHAL6A							CD99L2					CCL1
136											ECRG4							MTCP1					CAPN9
137											HAL							RBM10					CRAMP1L
138											PILRA							ARHGEF9					GSTP1
139											MRGPRX3							COX7B					IL1RL1
140											RALGPS2							GABRE					ID2
141											GPR171							GSPT2					CYP4F3
142											HOXB6 (2)							PAK3					GPR172A
143											LDHC							CXorf6					CETP
144											SULT1C2							ELF4					C14orf152
145											PC							REPS2					NSMCE1
146											MERTK							FLJ39827					CNGA1
147											ISOC2							CXorf40A					CAB39
148											AMDHD1							ARMCX5					TTLL3
149											LOC284837							MAGEE1					IGLL1
150											HPS4							ZBTB33					INHBE
151											GABRR1							MASK					SAA1
152											C1orf150							TBX22					PF4V1
153											CALCA							CXorf34					NLGN2
154											P518							TAF1					CDK2
155											BIRC4BP							BMP15					KRT17
156											RPUSD3							UPF3B					LOXL1
157											SERPINA1							CCDC22					C5orf4
158											CACNG4							NKAP					RUSC2
159											BCL9L							SLC16A2					NOTCH4
160											DDX43							CYSLTR1					ITGB7
161											C6orf105							USP11					CD3G
162											LTBR							GPR173					CDKN1C
163											CIAS1							CXorf41					SCNN1D
164											P2RX1							MAOA					SCHIP1
165											GPR84							SRPX2					IL1RL2
166											BRE							SLC9A6					IL7R
167											ZNF169							FAM9C					FLJ32011
168											EGFL7							APEX2					PPP1CC
169											MS4A6A							F8A1					FLJ12056
170											RAC3							GJB1					TSPAN18
171											INPP5D							PDZD4					LGTN
172											CLEC12A							MOSPD2					GNB5
173											NKG7							TLR7					KAZALD1
174											NOL3							SMS					SLC7A7
175											MAT1A							RP3-473B4.1					DNASE1L2
176											FAM83F							CDX4					SLC25A10
177											GPR109B							FLJ30058					SYDE1
178											CSTA							NXF2					FFAR2
179											LCE3A							OPHN1					UBTD1
180											CDSN							EDA					HPR
181											GPR109A							DXS9879E					DTL
182											TACSTD1							EMD					PPP6C
183											C11orf1							CXorf42					SHANK2
184											NDUFS2							PQBP1					TAS2R13
185											ZFP41							RPL39					INSR
186											RNPS1							RBM3					CYHR1
187											C3orf18							PAGE2					IGSF9
188											CCL26							RP1-112K5.2					LYST
189											SLC43A3							ZNF449					IGKV7-3
190											BRD4							STK23					HHIP
191											NPFFR2							TMSL8					PDCD1
192											KNS2							SLC7A3					ANGPTL2
193											ENTPD1							PDCD8					CEACAM4
194											OR10H3							CLIC2					MYO1F
195											PHB2							SUHW3					ABCC2
196											DYDC1							KCNE1L					CD300LF
197											C19orf24							ARAF					SLC6A12
198											LCK							ATP1B4					CPD
199											APBA2							NKRF					CTNND1
200											CIZ1							WDR13					C1orf118
201											EDAR							SLC35A2					TPM2
202											MYL9							LHFPL1					BTBD2
203											SIGLEC5							UTP14A					C1orf164
204											GPR25							ZNF41					SCNN1A
205											VWCE							DRP2					C3orf9
206											TIGD2							FAM70A					CAB39L
207											DNAH3							FUNDC2					TNFRSF17
208											CLEC2D							CXorf17					C21orf84
209											RPS6KA1							CLCN4					CLEC4G
210											SERPINB10							CXorf56					FLJ38159
211											AVIL							DKC1					MBD4
212											MPO							PRPS2					FCGR1A
213											CST9L							RP11-311P8.3					CARD15
214											LYZ							TMLHE					FLJ44186
215											CLEC5A							SCML2					CDCP1
216											RABGEF1							UXT					NCF1
217											LMO2							TMSB4X					TMTC4
218											HIST1H4L							PDK3					CLEC4A
219											CD7							SYN1					RGS17
220											HIST1H3E							ZIC3					LDB1
221											B4GALT2							HDAC8					FCAR
222											GSG1							MAGED2					CXCR6
223											TMEPAI							AMOT					LTC4S
224											PTPRJ							MAGED1					NINJ2
225											ART3							MGC39606					FLJ33641
226											CD22							TSPAN7					APBA3
227											SFTPD							BCOR					BTBD14A
228											SLC22A12							ARMCX4					C9orf48
229											CYP7B1							EGFL6					LST1
230											ZNF710							GRIA3					TSGA13
231											ZNF593 (4)							TMEM35					LOC55908
232											GNS							LDOC1					WIF1
233											IFNGR2							CXorf9					SAA2
234											TSPAN16							ARMCX1					CTSZ
235											ZNF124							HPRT1					ALDH3B1
236											SEC31L2							BHLHB9					CD9
237											DOPEY2							RP2					TREM1
238											LGALS4							ASB12					ASRGL1
239											FXYD1							NR0B1					CKMT2
240											SLPI							TCEAL8					SLC13A3
241											CPM							PHF16					RALGDS
242											FLJ40919							RAI2					THRAP2
243											HLA-DQB2							FAM58A					TIMP4
244											PFTK1							DNASE1L1					FLJ42393
245											P2RY2							ZNF6					FLJ90575
246											MGC11257							RP11-450P7.3					CD72
247											ICOS							PLAC1					APC
248											IL21R							TSC22D3					CD3D
249											P2RY12							GPRASP2					TBP
250											MGC3207							SLITRK4					OSTN
251											CLPS							TRO					ARPP-19
252											C3orf35							TAZ					RABL5
253											PREX1							ABCD1					GALNT1
254											VTN							DYNLT3					MDS032
255											MARCO							FLJ10178					C10orf10
256											GP5							IL1RAPL1					FHL5
257											C17orf44							PRDX4					IL3
258											H2BFS							GABRA3					ADSSL1
259											XYLB							CHST7					RAG2
260											SGK2							PRAF2					MMP19
261											AGXT							FGD1					LASS3
262											ZNF553							BGN					SH3TC1
263											CALD1							CASK					ARSA
264											TRPM2 (10)							NDUFA1					GAB1
265											APOA4							ATP7A					NANP
266											AMT (5)							MID2					S100A8
267											EDG3							MBTPS2					NIFIE14
268											RPL31							FLNA					PGDS
269											F12							PCYT1B					DEFB129
270											C16orf50							PSMD10					MFSD1
271											LY9							MTMR8					MPG
272											PRF1							SSX5					ZBTB32
273											LCN2							WDR44					HEYL
274											C20orf75							FAM11A					ICAM2
275											KCTD12							CNKSR2					TEX101
276											TNFRSF19							OCRL					TMOD3
277											FMOD							GLA					CHD1L
278											CAMP							CXorf21					ITIH4
279											CLCA2							RBMX2					C20orf39
280											DNTT							BEX1					C1orf135
281											SCMH1							USP51					RBAK
282											MGC41945							PIM2					SPATA7
283											FUT7							WWC3					LRRFIP1
284											NR1I2							WNK3					HYAL2
285											EPAS1							OTUD5					C12orf22
286											ZNF266							PIN4					TNFRSF7
287											ITK							DKFZp564K142					BTG3
288											TSPYL5							CXorf53					FBXO44
289											SCAP1							ACSL4					VHL
290											FLJ33860							RRAGB					HTR3D
291											ARS2							GABRQ					UBE4A
292											FBXL5							MED12					LTB4R
293											KIAA0427							SLC10A3					SLC25A15
294											TATDN1							ARMCX2					FGD2
295											LTA							ARMCX6					MS4A3
296											HIPK3							GUCY2F					UBASH3A
297											GNGT2							HTATSF1					PPAN
298											SIT1							TCEAL1					GNRH2
299											LGP1							LAS1L					GNLY
300											CCIN							FTSJ1					HSD3B7
301											ACPP							POLA
302											SLC19A1							RPS6KA3
303											POR							TMEM32
304											CIDEB							SMARCA1
305											GATAD2B							MSL3L1
306											SLC45A1							ITM2A
307											ZFYVE19							FHL1
308											SLC37A1							EBP
309											MST1							P2RY4
310											CLEC9A							HDAC6
311											RNF36							DLG3
312											CA6							COVA1
313											MRPS18C							ZMYM3
314											ELA2							MAGEB2
315											CEBPE							RAB39B
316											AIF1							SRPX
317											SPAG4							TIMM8A
318											GPR81							PCSK1N
319											TIGD5							FAM3A
320											AZU1							FSHPRH1
321											SLC11A1							ITIH5L
322											URP2							PHF8
323											LRPAP1							MAGEB6
324											CDH5							SYP
325											RPS6KC1							UBQLN2
326											ZNF696							FAM50A
327											MLSTD1							PGK1
328											ABTB1							GPRASP1
329											SLC7A8							SLITRK2
330											ZNF562							PLXNA3
331											FLJ35530							ARMCX3
332											EVL
333											TRIP13
334											IL27
335											FLJ25084
336											OR10A4
337											MARCH1
338											CEP1
339											HTRA4
340											TRIM16
341											STMN1
342											C8orf44
343											FOLR3
344											TFAP2E
345											RBM35B
346											PNPLA2
347											C20orf135
348											ZNF22
349											CEACAM3
350											SLC22A3
351											PRR3
352											ARMC2
353											ST6GALNAC1
354											ACY3
355											AVP
356											PDE3B
357											PABPN1
358											S100A9
359											ATP6V0A4
360											GPLD1
361											CBFA2T3
362											H2AFY
363											VNN3
364											MPST
