# Supplementary material for: DNA methylation signature in peripheral blood reveals distinct characteristics of human X chromosome numerical aberrations
Source: Clin Epigenetics. 2015 Jul 28;7(1):76. doi: 10.1186/s13148-015-0112-2 (PMC4517491; doi:10.1186/s13148-015-0112-2)
Supplement: Additional file 4: — List of genes in the groups of loci presented in Fig. 4b . The gene names in red are the loci studied by pyrosequencing and presented in Fig. 5, the number in parenthesis corresponds to the loci number in Fig. 5. [file 13148_2015_112_MOESM4_ESM.xlsx]

## Sheet: Summary Table one to one comp
First Group	T-M: Hypo		T-M: Hypo		T-M: Hypo		T-M: Hypo		T-M: Hypo		T-M: Hypo		T-M: Hyper		T-M: Hyper		T-M: Hyper		T-M: Hyper		T-M: Hyper		T-M: Hyper		T-F: Hypo		T-F: Hypo		T-F: Hypo		T-F: Hypo		T-F: Hyper		T-F: Hyper		T-F: Hyper		T-F: Hyper		K-M: Hypo		K-M: Hypo		K-M: Hyper		K-M: Hyper
Second Group	T-F: Hypo		T-F: Hyper		K-M: Hypo		K-M: Hyper		K-F: Hypo		K-F: Hyper		T-F: Hypo		T-F: Hyper		K-M: Hypo		K-M: Hyper		K-F: Hypo		K-F: Hyper		K-M: Hypo		K-M: Hyper		K-F: Hypo		K-F: Hyper		K-M: Hypo		K-M: Hyper		K-F: Hypo		K-F: Hyper		K-F: Hypo		K-F: Hyper		K-F: Hypo		K-F: Hyper
	Auto	X-linked	Auto	X-linked	Auto	X-linked	Auto	X-linked	Auto	X-linked	Auto	X-linked	Auto	X-linked	Auto	X-linked	Auto	X-linked	Auto	X-linked	Auto	X-linked	Auto	X-linked	Auto	X-linked	Auto	X-linked	Auto	X-linked	Auto	X-linked	Auto	X-linked	Auto	X-linked	Auto	X-linked	Auto	X-linked	Auto	X-linked	Auto	X-linked	Auto	X-linked	Auto	X-linked
1	TRIP6	XPNPEP2	RUNX3	-	SDS	XPNPEP2	WT1	XPNPEP2	CLEC4C	-	KIAA1446	-	AQP9	-	PRF1	-	CD226	-	PPM1A	OFD1	RASAL1	-	ZNF581	-	DYRK4	XPNPEP2	GLUD1	EFNB1	TXNRD2	EFNB1	LEP	-	LRRC17	RPS6KA6	MEST	PGRMC1	LRRC17	-	OLFML2A	-	PIWIL1	AR	OR2L13	-	DEFB123	EFNB1	MGMT	-
2	BTBD6	NOX1	DEFA1		LOC201164	MXRA5	OSCAR	PFC	HP		LEP		NPFFR2		POU2AF1		DEFB123		CD300C		HTR5A				LOC201164	ZXDA	BHMT2	MAGEH1	FLJ21820	AR	SLC22A18		OR2L13	XAGE3		GSPT2	PIWIL1		DEFA1		HERC2					AR	CDH3
3	MGC26963	PFC	MEST		S100P	PNMA5	LEP	CHM	HIVEP3		SLC22A18				GRAP2				OSCAR		FLJ45964				S100P	PGRMC1	PPP4R2	PNCK	TP53TG3	GLT28D1	FLJ35773		LRRC2	ZCCHC13			FGF7		PIK3CB		MGC52282					GLT28D1	LIN28
4	GLT1D1	TLR8			KCNA6	KCND1	SYNC1	WAS	CYP2E1		SYNC1				TNFRSF19				SLC6A4		MRGPRX2				KCNA6	KCND1	TLE1	RPL10	HIVEP3	UBE2A	DEFA1		C2orf11	TRPC5			LTA4H		COL18A1		DIRAS3 (1)					UBE2A	C14orf58
5	K6IRS2	CHM			FFAR3	BMX	FIGNL1	AVPR2	LOC158160		FLJ35773				FMOD				MEST		FGF7				FFAR3	GSPT2	HMGN1	IDS	CYP2E1	PRPS1	APOB		TTR	NXF2			PF4		OR2L13		BXDC1					CDKL5	DEXI
6	PARVG	ZCCHC5			CTSG		ZNF541	ARD1A			TP53INP1 (7)				C11orf1				TNNI3		KIAA0323				LRG1	CYSLTR1	CACYBP	GLT28D1	BXDC1	CDKL5	MGMT		FLJ32569	CAPN6					DDX4		LRRC17					HADH2	ATP13A4
7	PRSSL1	KCND1			GNAS		APOB	ATG4A			DEFA1				DNTT				TRPC3		LTA4H				CTSG	BMX	LEP	DACH2	TACSTD2	HADH2	C14orf58		PIWIL1	MAGEA8					NPPB		TRIM55					IGSF1	CHFR
8	P2RY13	ITGB1BP2			FLJ10945		HOXA4 (3)				APOB				FASLG				ZNF581		DEFB123				HIVEP3	SMARCA1	CTBP1	SH3BGRL	SCRL (6)	IGSF1	H1F0		PRSS2	SSX5							MYH2					G6PD	FLJ90036
9	IL19	BMX			EVC2		NPR2				WT1				ITK				ABLIM1						CYP2E1		LYPD3	ZCCHC12	LOC158160	G6PD	KCNQ1		CD226	PAGE2							ALPPL2					ARHGAP4	PGAM2
10	IER2	WAS			UNQ3033		MEST				MGMT				SCAP1				SLC9A2						DLK1		C6orf68	YIPF6	LYCAT	ARHGAP4	TP53I3		RUNX2	TNMD							HIVEP3					CXorf38	SYNC1
11	KLF1	AVPR2			CDC42BPA		CACYBP				SDCCAG3				GDF15				ESR1						BXDC1		C14orf162	L1CAM	CLEC4C	CXorf38			SYT3	IL13RA2							CYP4Z1					SCML1	ZNF581
12	ASGR2	RBBP7			MRPL28		LYPD3				H1F0				LTA				DEFB123						UNQ3033		EIF2B3	UBL4A	HP	SCML1			PF4	OTC							CYP2E1					IDH3G	H1F0
13	C9orf142	CLDN2			HSPC159		MGMT				KCNQ1				DUSP2										MRPL28		HNRPF	XPNPEP2		IDH3G				DGAT2L6							PF4						KCNQ1
14	GALNT3	NLGN3			PSG4		H1F0				TP53I3				GNGT2										HSPC159		SEMA3B	MCTS1						CUL4B							SNRPN						SLC16A8
15	NFE2	ARD1A			PSMD5		KCNQ1								SIT1										DHODH		ZNF541	INGX						KCNE1L							CLEC4C						TP53I3
16	LOC201164	SSR4			CRMP1		TP53I3								OR10H3										PSMD5		TESSP1	ATRX						ATP1B4							HP						APOB
17	SLC23A1	ATG4A			ZNF7										LCK										CLEC4C		APOB	PDHA1						PFKFB1							DEFB123						LEP
18	FCGR2A				CLEC4C										SP140										FAM83A		SMPD3	ATP6AP2						LHFPL1
19	LPO				HP										APBA2										HP		MGMT	ABCB7						ARR3
20	EPHA3				DYRK4										CD52												C14orf58	GAB3						GUCY2F
21	S100P				PDE9A										MKNK2												SYCP1	FLJ11016						GSPT2
22	TMEM102				LAPTM5										MS4A1												HOXA4 (3)	NDUFB11						CXorf6
23	PPP2R4				ChGn										EDAR												NPR2	IRS4						TAB3
24	KCNA6				LRG1										DHRS10												H1F0	UBE2A						BCOR
25	TYROBP				SEPT9										CD4												KCNQ1	GNL3L						P2RY4
26	ALOX12				HIVEP3										EBI2												TP53I3	IRAK1						BMP15
27	PLCB2				CYP2E1										MEST												UHMK1	FLJ25444						MAGEB2
28	SERGEF				FLJ32028										LY86													NHS						ASB12
29	ITGB1BP1 (8)				DLK1										CLEC2D													BRWD3						RAI2
30	FCGRT				DHODH										RNF36													GPC4						CNGA2
31	KCNE1				FAM83A										CA6													CHRDL1						SRPX2
32	C8orf45														LAX1													SEPT9						ITIH5L
33	F2RL2														LDHAL6A													SLC9A7						PLAC1
34	RNF14														GPR92													SYTL4						MAGEB6
35	AQP9														GPR81													PORCN						FAM9C
36	IFITM3														CD7													IL1RAPL2						GPRASP1
37	CEACAM6														RUNX3													NAP1L2						PGRMC1
38	C7orf29														GPR171													TSPYL2						GJB1
39	FLJ30046														HOXB6 (2)													LANCL3
40	LYAR														LDHC													FLJ20298
41	BTN1A1														ISOC2													VBP1
42	CASP6														CD226													NSBP1
43	STARD6														TXK													STARD8
44	CD1D														CALCA													ZXDA
45	CD244														ZNF562													MOSPD1
46	BRCA2														EVL													MORF4L2
47	CD59														CACNG4													RBMX
48	FFAR3														BCL9L													TMEM47
49	CTAGE5														OR10A4													PFC
50	LEP														FGF7													MTM1
51	GPR21														PFTK1													FRMPD4
52	SERPINF1														ICOS													LOC389852
53	CSF3R														IGK													HMGB3
54	TETRAN														CLPS													CXorf26
55	ACYP2														KLK8													MID1IP1
56	ZNF454														LTA4H													NGFRAP1
57	BSN														BOLL													AMMECR1
58	POU3F1														ST6GALNAC1													FLJ14503
59	DEFB1														ACY3													MAGED4
60	SLC22A18														CALD1													TMEM29
61	LOC284948														ATP6V0A4													XK
62	SH3BP2														LY9													CXorf40B
63	SLC44A2														MAT1A													MLLT7
64	SIGLEC9																											ESX1
65	GPR97																											BEX2
66	EPHA2																											SH3KBP1
67	CTSG																											ARHGAP6
68	TRPM6																											AFF2
69	EPN3																											ERAS
70	GPR77																											LAMP2
71	MAN2A2																											ZDHHC15
72	CYP27B1																											MSN
73	CALML4																											SOX3
74	SPI1																											GK
75	RNASE3																											MAGEE2
76	TREM2																											RPL36A
77	ELOVL3																											MTMR1
78	LAIR2																											KIF4A
79	LOC132321																											GPR101
80	FLJ35773																											FMR1
81	C15orf5																											TFE3
82	NCOR2																											ARX
83	TNFRSF9																											RAB9B
84	PIP3-E																											SLC25A14
85	SLC26A8																											PGRMC1
86	LAIR1																											NONO
87	SH3BP5																											LONRF3
88	ATP6V1E2																											TCEAL2
89	ANKRD13C																											BIRC4
90	GLRX2																											CHM
91	HIST1H2AJ																											ZNF673
92	RSHL1																											CSTF2
93	GRB7																											CETN2
94	SRD5A1																											PHKA1
95	DOK3																											CXX1
96	SOD3																											ELK1
97	GNPDA1																											C1GALT1C1
98	FUT3																											MECP2
99	KCNA3																											IGBP1
100	DDAH1																											RNF12
101	C21orf13																											GPC3
102	UNQ830																											ATP6AP1
103	RETN																											RAB33A
104	TNFSF13B																											KIAA1166
105	LLGL2																											RPGR
106	LRP8																											STAG2
107	DEFA1																											MPP1
108	MAP3K14																											LMO6
109	ARID3A																											PHF6
110	STK31																											GLUD2
111	EMILIN1																											KLF8
112	FCN1																											IL13RA1
113	UNQ3033																											MYCL2
114	HK2																											RAP2C
115	VENTX																											FLJ31204
116	MRPL28																											PHKA2
117	PRTN3																											XKRX
118	ZNF541																											SUV39H1
119	HSPC159																											PCTK1
120	HSPBP1																											SNX12
121	CBX7																											PLP2
122	FYB																											BCORL1
123	VAMP5																											WDR45
124	NAV1																											PIGA
125	KLHDC7B																											CD99L2
126	FCGR3B																											MTCP1
127	APOB																											RBM10
128	ECRG4																											ARHGEF9
129	HAL																											COX7B
130	PILRA																											GABRE
131	MRGPRX3																											GSPT2
132	RALGPS2																											PAK3
133	SULT1C2																											ELF4
134	PC																											REPS2
135	MERTK																											FLJ39827
136	AMDHD1																											CXorf40A
137	LOC284837																											ARMCX5
138	HPS4																											MAGEE1
139	GABRR1																											ZBTB33
140	C1orf150																											MASK
141	P518																											TBX22
142	BIRC4BP																											CXorf34
143	HOXA4 (3)																											TAF1
144	RPUSD3																											CDKL5
145	SERPINA1																											UPF3B
146	DDX43																											CCDC22
147	C6orf105																											NKAP
148	NPR2																											SLC16A2
149	LTBR																											USP11
150	CIAS1																											GPR173
151	P2RX1																											CXorf41
152	PSMD5																											MAOA
153	GPR84																											SLC9A6
154	BRE																											WAS
155	ZNF169																											APEX2
156	EGFL7																											F8A1
157	MS4A6A																											PDZD4
158	RAC3																											MOSPD2
159	INPP5D																											TLR7
160	CLEC12A																											SMS
161	CLEC4C																											RP3-473B4.1
162	NKG7																											CDX4
163	NOL3																											FLJ30058
164	HP																											OPHN1
165	FAM83F																											EDA
166	DYRK4																											DXS9879E
167	GPR109B																											HADH2
168	CSTA																											EMD
169	LCE3A																											CXorf42
170	CDSN																											PQBP1
171	GPR109A																											RPL39
172	TACSTD1																											RBM3
173	NDUFS2																											RP1-112K5.2
174	ZFP41																											ZNF449
175	RNPS1																											STK23
176	C3orf18																											TMSL8
177	CCL26																											IGSF1
178	SLC43A3																											SLC7A3
179	BRD4																											PDCD8
180	KNS2																											CLIC2
181	ENTPD1 (9)																											SUHW3
182	PHB2																											ARAF
183	DYDC1																											NKRF
184	C19orf24																											WDR13
185	CIZ1																											SLC35A2
186	MYL9																											UTP14A
187	SIGLEC5																											ZNF41
188	GPR25																											DRP2
189	VWCE																											FAM70A
190	TIGD2																											FUNDC2
191	DNAH3																											G6PD
192	RPS6KA1																											CXorf17
193	SERPINB10																											CLCN4
194	AVIL																											CXorf56
195	MPO																											DKC1
196	CACYBP																											PRPS2
197	CST9L																											RP11-311P8.3
198	LYZ																											TMLHE
199	CLEC5A																											SCML2
200	RABGEF1																											UXT
201	LMO2																											TMSB4X
202	HIST1H4L																											PDK3
203	HIST1H3E																											SYN1
204	LRG1																											ZIC3
205	B4GALT2																											HDAC8
206	GSG1																											MAGED2
207	TMEPAI																											AMOT
208	PTPRJ																											MAGED1
209	ART3																											MGC39606
210	CD22																											TSPAN7
211	SFTPD																											ARMCX4
212	SLC22A12																											AVPR2
213	CYP7B1																											EGFL6
214	ZNF710																											GRIA3
215	ZNF593 (4)																											TMEM35
216	GNS																											LDOC1
217	IFNGR2																											CXorf9
218	TSPAN16																											ARMCX1
219	ZNF124																											HPRT1
220	SEC31L2																											BHLHB9
221	DOPEY2																											RP2
222	LGALS4																											NR0B1
223	FXYD1																											TCEAL8
224	LYPD3																											PHF16
225	SLPI																											FAM58A
226	CPM																											ARD1A
227	FLJ40919																											DNASE1L1
228	HLA-DQB2																											ZNF6
229	P2RY2																											RP11-450P7.3
230	MGC11257																											TSC22D3
231	IL21R																											GPRASP2
232	HIVEP3																											SLITRK4
233	P2RY12																											TRO
234	MGC3207																											TAZ
235	C3orf35																											ABCD1
236	PREX1																											ARHGAP4
237	VTN																											DYNLT3
238	MARCO																											FLJ10178
239	GP5																											IL1RAPL1
240	C17orf44																											PRDX4
241	H2BFS																											CHST7
242	XYLB																											PRAF2
243	CYP2E1																											GABRA3
244	SGK2																											FGD1
245	AGXT																											BGN
246	ZNF553																											CASK
247	TRPM2 (10)																											NDUFA1
248	APOA4																											ATP7A
249	AMT (5)																											MID2
250	EDG3																											MBTPS2
251	RPL31																											FLNA
252	F12																											PSMD10
253	C16orf50																											PCYT1B
254	LCN2																											MTMR8
255	C20orf75																											WDR44
256	KCTD12																											FAM11A
257	CAMP																											CNKSR2
258	CLCA2																											OCRL
259	DLK1																											GLA
260	SCMH1																											CXorf21
261	MGC41945																											RBMX2
262	FUT7																											BEX1
263	NR1I2																											USP51
264	EPAS1																											PIM2
265	ZNF266																											WWC3
266	TSPYL5																											WNK3
267	FLJ33860																											OTUD5
268	ARS2																											PIN4
269	FBXL5																											DKFZp564K142
270	KIAA0427																											CXorf53
271	TATDN1																											CXorf38
272	HIPK3																											ACSL4
273	LGP1																											RRAGB
274	CCIN																											GABRQ
275	ACPP																											MED12
276	SLC19A1																											SLC10A3
277	POR																											ARMCX2
278	CIDEB																											ARMCX6
279	GATAD2B																											HTATSF1
280	SLC45A1																											TCEAL1
281	ZFYVE19																											LAS1L
282	SLC37A1																											FTSJ1
283	DHODH																											POLA
284	MST1																											RPS6KA3
285	CLEC9A																											TMEM32
286	MRPS18C																											SMARCA1
287	LOC158160																											MSL3L1
288	MGMT																											ITM2A
289	ELA2																											SCML1
290	CEBPE																											FHL1
291	AIF1																											EBP
292	SPAG4																											HDAC6
293	TIGD5																											DLG3
294	AZU1																											COVA1
295	SLC11A1																											ZMYM3
296	URP2																											RAB39B
297	LRPAP1																											SRPX
298	CDH5																											IDH3G
299	RPS6KC1																											ATG4A
300	ZNF696																											TIMM8A
301	MLSTD1																											PCSK1N
302	ABTB1																											FAM3A
303	SLC7A8																											FSHPRH1
304	FLJ35530																											PHF8
305	TRIP13																											SYP
306	IL27																											UBQLN2
307	FLJ25084																											FAM50A
308	MARCH1																											PGK1
309	CEP1																											SLITRK2
310	HTRA4																											PLXNA3
311	TRIM16																											ARMCX3
312	STMN1
313	C8orf44
314	FOLR3
315	H1F0
316	TFAP2E
317	KCNQ1
318	RBM35B
319	PNPLA2
320	C20orf135
321	TP53I3
322	ZNF22
323	CEACAM3
324	SLC22A3
325	PRR3
326	ARMC2
327	AVP
328	PDE3B
329	PABPN1
330	S100A9
331	GPLD1
332	CBFA2T3
333	FAM83A
334	H2AFY
335	VNN3
336	MPST
