# Supplementary material for: DNA methylation signature in peripheral blood reveals distinct characteristics of human X chromosome numerical aberrations
Source: Clin Epigenetics. 2015 Jul 28;7(1):76. doi: 10.1186/s13148-015-0112-2 (PMC4517491; doi:10.1186/s13148-015-0112-2)
Supplement: Additional file 5: — Summary of gene ontology anaylsis. Details with functional ontology analysis of the differentially methylated loci in the four comparisons: each of the Turner and the Klinefelter samples with each of the male and the female samples. [file 13148_2015_112_MOESM5_ESM.xlsx]

## Sheet: Autosomal T_M
GO term	Description	P-value	FDR q-value	Enrichment (N, B, n, b)	Genes
GO:0002376	immune system process	3.26E-13	4.02E-9	1.83 (12539,1431,672,140)	[LAX1 - lymphocyte transmembrane adaptor 1, NCF4 - neutrophil cytosolic factor 4, 40kda, CD244 - cd244 molecule, natural killer cell receptor 2b4, DDOST - dolichyl-diphosphooligosaccharide--protein glycosyltransferase subunit (non-catalytic), CLEC4C - c-type lectin domain family 4, member c, LIF - leukemia inhibitory factor, APOB - apolipoprotein b, CLEC5A - c-type lectin domain family 5, member …
GO:0006955	immune response	9.91E-13	6.11E-9	2.08 (12539,887,672,99)	[LAX1 - lymphocyte transmembrane adaptor 1, NCF4 - neutrophil cytosolic factor 4, 40kda, DDOST - dolichyl-diphosphooligosaccharide--protein glycosyltransferase subunit (non-catalytic), CLEC4C - c-type lectin domain family 4, member c, LIF - leukemia inhibitory factor, CLEC5A - c-type lectin domain family 5, member a, APOA4 - apolipoprotein a-iv, CLEC4A - c-type lectin domain family 4, member a, C…
GO:0009617	response to bacterium	2.39E-10	9.83E-7	3.76 (12539,149,672,30)	[DEFB129 - defensin, beta 129, STAB1 - stabilin 1, CD1D - cd1d molecule, LTA - lymphotoxin alpha, CAMP - cathelicidin antimicrobial peptide, PRG2 - proteoglycan 2, bone marrow (natural killer cell activator, eosinophil granule major basic protein), MYO1F - myosin if, AZU1 - azurocidin 1, RNASE3 - ribonuclease, rnase a family, 3, SLC11A1 - solute carrier family 11 (proton-coupled divalent metal io…
GO:0042742	defense response to bacterium	2.68E-10	8.28E-7	3.96 (12539,132,672,28)	[DEFB129 - defensin, beta 129, STAB1 - stabilin 1, LTA - lymphotoxin alpha, CAMP - cathelicidin antimicrobial peptide, PRG2 - proteoglycan 2, bone marrow (natural killer cell activator, eosinophil granule major basic protein), MYO1F - myosin if, AZU1 - azurocidin 1, RNASE3 - ribonuclease, rnase a family, 3, SLC11A1 - solute carrier family 11 (proton-coupled divalent metal ion transporter), member…
GO:0050896	response to stimulus	4.73E-9	1.17E-5	1.26 (12539,5199,672,351)	[LAX1 - lymphocyte transmembrane adaptor 1, NCF4 - neutrophil cytosolic factor 4, 40kda, IL1RL2 - interleukin 1 receptor-like 2, CLEC2D - c-type lectin domain family 2, member d, CAB39L - calcium binding protein 39-like, BRCA2 - breast cancer 2, early onset, LIF - leukemia inhibitory factor, PPP1R9A - protein phosphatase 1, regulatory subunit 9a, CLEC5A - c-type lectin domain family 5, member a, …
GO:0098542	defense response to other organism	3.88E-8	7.98E-5	2.68 (12539,258,672,37)	[DEFB129 - defensin, beta 129, STAB1 - stabilin 1, LTA - lymphotoxin alpha, PRF1 - perforin 1 (pore forming protein), CAMP - cathelicidin antimicrobial peptide, PRG2 - proteoglycan 2, bone marrow (natural killer cell activator, eosinophil granule major basic protein), AZU1 - azurocidin 1, MYO1F - myosin if, RNASE3 - ribonuclease, rnase a family, 3, SLC11A1 - solute carrier family 11 (proton-coupl…
GO:0051707	response to other organism	4.69E-8	8.27E-5	2.33 (12539,376,672,47)	[DEFB129 - defensin, beta 129, STAB1 - stabilin 1, CD1D - cd1d molecule, LTA - lymphotoxin alpha, PRF1 - perforin 1 (pore forming protein), PRG2 - proteoglycan 2, bone marrow (natural killer cell activator, eosinophil granule major basic protein), CAMP - cathelicidin antimicrobial peptide, AZU1 - azurocidin 1, SLC52A2 - solute carrier family 52 (riboflavin transporter), member 2, MYO1F - myosin i…
GO:0006952	defense response	3.41E-7	5.26E-4	1.69 (12539,1004,672,91)	[DEFB129 - defensin, beta 129, IL1RL2 - interleukin 1 receptor-like 2, F12 - coagulation factor xii (hageman factor), DDOST - dolichyl-diphosphooligosaccharide--protein glycosyltransferase subunit (non-catalytic), PRF1 - perforin 1 (pore forming protein), CAMP - cathelicidin antimicrobial peptide, PRG2 - proteoglycan 2, bone marrow (natural killer cell activator, eosinophil granule major basic pr…
GO:0002385	mucosal immune response	5.68E-7	7.79E-4	8.00 (12539,21,672,9)	[RNASE3 - ribonuclease, rnase a family, 3, FFAR2 - free fatty acid receptor 2, FFAR3 - free fatty acid receptor 3, DEFB1 - defensin, beta 1, H2BFS - h2b histone family, member s (pseudogene), PLA2G1B - phospholipase a2, group ib (pancreas), CAMP - cathelicidin antimicrobial peptide, NOD2 - nucleotide-binding oligomerization domain containing 2, APOA4 - apolipoprotein a-iv]
GO:0002251	organ or tissue specific immune response	1.43E-6	1.77E-3	7.30 (12539,23,672,9)	[RNASE3 - ribonuclease, rnase a family, 3, FFAR2 - free fatty acid receptor 2, FFAR3 - free fatty acid receptor 3, DEFB1 - defensin, beta 1, H2BFS - h2b histone family, member s (pseudogene), PLA2G1B - phospholipase a2, group ib (pancreas), CAMP - cathelicidin antimicrobial peptide, NOD2 - nucleotide-binding oligomerization domain containing 2, APOA4 - apolipoprotein a-iv]
GO:0050865	regulation of cell activation	2.74E-6	3.07E-3	2.16 (12539,355,672,41)	[LAX1 - lymphocyte transmembrane adaptor 1, IL1RL2 - interleukin 1 receptor-like 2, CD1D - cd1d molecule, SLA2 - src-like-adaptor 2, LST1 - leukocyte specific transcript 1, ALOX12 - arachidonate 12-lipoxygenase, CD226 - cd226 molecule, DPP4 - dipeptidyl-peptidase 4, LYST - lysosomal trafficking regulator, HLA-DQB2 - major histocompatibility complex, class ii, dq beta 2, CD59 - cd59 molecule, comp…
GO:0002444	myeloid leukocyte mediated immunity	3.04E-6	3.12E-3	9.33 (12539,14,672,7)	[NCF1 - neutrophil cytosolic factor 1, LYST - lysosomal trafficking regulator, FCGR1A - fc fragment of igg, high affinity ia, receptor (cd64), CTSG - cathepsin g, PLA2G1B - phospholipase a2, group ib (pancreas), TREM1 - triggering receptor expressed on myeloid cells 1, ELANE - elastase, neutrophil expressed]
GO:0009607	response to biotic stimulus	3.79E-6	3.59E-3	1.89 (12539,544,672,55)	[DEFB129 - defensin, beta 129, GSTP1 - glutathione s-transferase pi 1, TIMP4 - timp metallopeptidase inhibitor 4, PRF1 - perforin 1 (pore forming protein), PRG2 - proteoglycan 2, bone marrow (natural killer cell activator, eosinophil granule major basic protein), CAMP - cathelicidin antimicrobial peptide, CLEC5A - c-type lectin domain family 5, member a, APOB - apolipoprotein b, MYO1F - myosin if…
GO:0043207	response to external biotic stimulus	5.34E-6	4.71E-3	1.89 (12539,523,672,53)	[DEFB129 - defensin, beta 129, GSTP1 - glutathione s-transferase pi 1, TIMP4 - timp metallopeptidase inhibitor 4, PRF1 - perforin 1 (pore forming protein), PRG2 - proteoglycan 2, bone marrow (natural killer cell activator, eosinophil granule major basic protein), CAMP - cathelicidin antimicrobial peptide, CLEC5A - c-type lectin domain family 5, member a, APOB - apolipoprotein b, MYO1F - myosin if…
GO:0002682	regulation of immune system process	5.37E-6	4.41E-3	1.62 (12539,966,672,84)	[LAX1 - lymphocyte transmembrane adaptor 1, IL1RL2 - interleukin 1 receptor-like 2, SLA2 - src-like-adaptor 2, GPR55 - g protein-coupled receptor 55, LST1 - leukocyte specific transcript 1, PTPRJ - protein tyrosine phosphatase, receptor type, j, LIF - leukemia inhibitory factor, MYO1F - myosin if, SLC11A1 - solute carrier family 11 (proton-coupled divalent metal ion transporter), member 1, DPP4 -…
GO:0009605	response to external stimulus	6.63E-6	5.11E-3	1.56 (12539,1137,672,95)	[DEFB129 - defensin, beta 129, GSTP1 - glutathione s-transferase pi 1, TIMP4 - timp metallopeptidase inhibitor 4, GNGT2 - guanine nucleotide binding protein (g protein), gamma transducing activity polypeptide 2, SLC6A4 - solute carrier family 6 (neurotransmitter transporter), member 4, PRF1 - perforin 1 (pore forming protein), PRG2 - proteoglycan 2, bone marrow (natural killer cell activator, eos…
GO:0051873	killing by host of symbiont cells	8.36E-6	6.07E-3	13.33 (12539,7,672,5)	[NCF1 - neutrophil cytosolic factor 1, CTSG - cathepsin g, CAMP - cathelicidin antimicrobial peptide, TREM1 - triggering receptor expressed on myeloid cells 1, ELANE - elastase, neutrophil expressed]
GO:0051852	disruption by host of symbiont cells	8.36E-6	5.73E-3	13.33 (12539,7,672,5)	[NCF1 - neutrophil cytosolic factor 1, CTSG - cathepsin g, CAMP - cathelicidin antimicrobial peptide, TREM1 - triggering receptor expressed on myeloid cells 1, ELANE - elastase, neutrophil expressed]
GO:0050867	positive regulation of cell activation	1.09E-5	7.09E-3	2.39 (12539,226,672,29)	[CD1D - cd1d molecule, IL1RL2 - interleukin 1 receptor-like 2, CD226 - cd226 molecule, DPP4 - dipeptidyl-peptidase 4, LYST - lysosomal trafficking regulator, HLA-DQB2 - major histocompatibility complex, class ii, dq beta 2, CD59 - cd59 molecule, complement regulatory protein, TNFSF13B - tumor necrosis factor (ligand) superfamily, member 13b, ICOS - inducible t-cell co-stimulator, CD3G - cd3g mole…
GO:0002694	regulation of leukocyte activation	1.34E-5	8.26E-3	2.11 (12539,327,672,37)	[LAX1 - lymphocyte transmembrane adaptor 1, CD1D - cd1d molecule, IL1RL2 - interleukin 1 receptor-like 2, SLA2 - src-like-adaptor 2, LST1 - leukocyte specific transcript 1, CD226 - cd226 molecule, DPP4 - dipeptidyl-peptidase 4, LYST - lysosomal trafficking regulator, HLA-DQB2 - major histocompatibility complex, class ii, dq beta 2, CD59 - cd59 molecule, complement regulatory protein, TNFSF13B - t…
GO:0002227	innate immune response in mucosa	1.49E-5	8.77E-3	7.68 (12539,17,672,7)	[RNASE3 - ribonuclease, rnase a family, 3, DEFB1 - defensin, beta 1, H2BFS - h2b histone family, member s (pseudogene), PLA2G1B - phospholipase a2, group ib (pancreas), CAMP - cathelicidin antimicrobial peptide, NOD2 - nucleotide-binding oligomerization domain containing 2, APOA4 - apolipoprotein a-iv]
GO:0002446	neutrophil mediated immunity	1.62E-5	9.09E-3	9.33 (12539,12,672,6)	[NCF1 - neutrophil cytosolic factor 1, LYST - lysosomal trafficking regulator, CTSG - cathepsin g, PLA2G1B - phospholipase a2, group ib (pancreas), TREM1 - triggering receptor expressed on myeloid cells 1, ELANE - elastase, neutrophil expressed]
GO:0002684	positive regulation of immune system process	1.92E-5	1.03E-2	1.80 (12539,561,672,54)	[LAX1 - lymphocyte transmembrane adaptor 1, IL1RL2 - interleukin 1 receptor-like 2, SLA2 - src-like-adaptor 2, DPP4 - dipeptidyl-peptidase 4, SLC11A1 - solute carrier family 11 (proton-coupled divalent metal ion transporter), member 1, LYST - lysosomal trafficking regulator, CASP8 - caspase 8, apoptosis-related cysteine peptidase, HLA-DQB2 - major histocompatibility complex, class ii, dq beta 2, …
GO:0002429	immune response-activating cell surface receptor signaling pathway	2.12E-5	1.09E-2	2.62 (12539,164,672,23)	[LAX1 - lymphocyte transmembrane adaptor 1, SKAP1 - src kinase associated phosphoprotein 1, FFAR2 - free fatty acid receptor 2, GRAP2 - grb2-related adaptor protein 2, ARPC2 - actin related protein 2/3 complex, subunit 2, 34kda, THEMIS2 - thymocyte selection associated family member 2, SLA2 - src-like-adaptor 2, FCN1 - ficolin (collagen/fibrinogen domain containing) 1, LCK - lymphocyte-specific p…
GO:0050715	positive regulation of cytokine secretion	2.34E-5	1.15E-2	3.85 (12539,63,672,13)	[CRTAM - cytotoxic and regulatory t cell molecule, CCL19 - chemokine (c-c motif) ligand 19, FFAR2 - free fatty acid receptor 2, SAA1 - serum amyloid a1, FCN1 - ficolin (collagen/fibrinogen domain containing) 1, HYAL2 - hyaluronoglucosaminidase 2, IL1RL1 - interleukin 1 receptor-like 1, CLEC5A - c-type lectin domain family 5, member a, TRIM16 - tripartite motif containing 16, NLRP3 - nlr family, p…
GO:0002696	positive regulation of leukocyte activation	3.8E-5	1.8E-2	2.32 (12539,217,672,27)	[CD1D - cd1d molecule, IL1RL2 - interleukin 1 receptor-like 2, DPP4 - dipeptidyl-peptidase 4, CD226 - cd226 molecule, LYST - lysosomal trafficking regulator, CD59 - cd59 molecule, complement regulatory protein, HLA-DQB2 - major histocompatibility complex, class ii, dq beta 2, TNFSF13B - tumor necrosis factor (ligand) superfamily, member 13b, ICOS - inducible t-cell co-stimulator, CD3G - cd3g mole…
GO:0001816	cytokine production	3.89E-5	1.78E-2	3.93 (12539,57,672,12)	[RUNX3 - runt-related transcription factor 3, CD226 - cd226 molecule, TXK - txk tyrosine kinase, SLC11A1 - solute carrier family 11 (proton-coupled divalent metal ion transporter), member 1, NLRP3 - nlr family, pyrin domain containing 3, S1PR3 - sphingosine-1-phosphate receptor 3, ITK - il2-inducible t-cell kinase, PLA2G1B - phospholipase a2, group ib (pancreas), S100A8 - s100 calcium binding pro…
GO:0070942	neutrophil mediated cytotoxicity	3.92E-5	1.73E-2	14.93 (12539,5,672,4)	[NCF1 - neutrophil cytosolic factor 1, CTSG - cathepsin g, TREM1 - triggering receptor expressed on myeloid cells 1, ELANE - elastase, neutrophil expressed]
GO:0070943	neutrophil mediated killing of symbiont cell	3.92E-5	1.67E-2	14.93 (12539,5,672,4)	[NCF1 - neutrophil cytosolic factor 1, CTSG - cathepsin g, TREM1 - triggering receptor expressed on myeloid cells 1, ELANE - elastase, neutrophil expressed]
GO:0051883	killing of cells in other organism involved in symbiotic interaction	4.58E-5	1.88E-2	10.37 (12539,9,672,5)	[NCF1 - neutrophil cytosolic factor 1, CTSG - cathepsin g, CAMP - cathelicidin antimicrobial peptide, TREM1 - triggering receptor expressed on myeloid cells 1, ELANE - elastase, neutrophil expressed]
GO:0051818	disruption of cells of other organism involved in symbiotic interaction	4.58E-5	1.82E-2	10.37 (12539,9,672,5)	[NCF1 - neutrophil cytosolic factor 1, CTSG - cathepsin g, CAMP - cathelicidin antimicrobial peptide, TREM1 - triggering receptor expressed on myeloid cells 1, ELANE - elastase, neutrophil expressed]
GO:0031295	T cell costimulation	4.67E-5	1.8E-2	3.86 (12539,58,672,12)	[DPP4 - dipeptidyl-peptidase 4, CCL19 - chemokine (c-c motif) ligand 19, GRAP2 - grb2-related adaptor protein 2, MAP3K14 - mitogen-activated protein kinase kinase kinase 14, HLA-DQB2 - major histocompatibility complex, class ii, dq beta 2, TNFSF13B - tumor necrosis factor (ligand) superfamily, member 13b, PDCD1 - programmed cell death 1, ICOS - inducible t-cell co-stimulator, LCK - lymphocyte-spe…
GO:0031294	lymphocyte costimulation	5.58E-5	2.08E-2	3.80 (12539,59,672,12)	[DPP4 - dipeptidyl-peptidase 4, GRAP2 - grb2-related adaptor protein 2, CCL19 - chemokine (c-c motif) ligand 19, MAP3K14 - mitogen-activated protein kinase kinase kinase 14, HLA-DQB2 - major histocompatibility complex, class ii, dq beta 2, TNFSF13B - tumor necrosis factor (ligand) superfamily, member 13b, PDCD1 - programmed cell death 1, ICOS - inducible t-cell co-stimulator, LCK - lymphocyte-spe…
GO:0051249	regulation of lymphocyte activation	6.77E-5	2.45E-2	2.08 (12539,287,672,32)	[LAX1 - lymphocyte transmembrane adaptor 1, CD1D - cd1d molecule, IL1RL2 - interleukin 1 receptor-like 2, SLA2 - src-like-adaptor 2, LST1 - leukocyte specific transcript 1, DPP4 - dipeptidyl-peptidase 4, LYST - lysosomal trafficking regulator, HLA-DQB2 - major histocompatibility complex, class ii, dq beta 2, CD59 - cd59 molecule, complement regulatory protein, TNFSF13B - tumor necrosis factor (li…
GO:0050900	leukocyte migration	8.63E-5	3.04E-2	2.30 (12539,203,672,25)	[SLC7A7 - solute carrier family 7 (amino acid transporter light chain, y+l system), member 7, FFAR2 - free fatty acid receptor 2, CD244 - cd244 molecule, natural killer cell receptor 2b4, SLC7A8 - solute carrier family 7 (amino acid transporter light chain, l system), member 8, APOB - apolipoprotein b, AZU1 - azurocidin 1, ITGB7 - integrin, beta 7, LYST - lysosomal trafficking regulator, GRB7 - g…
GO:0045321	leukocyte activation	8.81E-5	3.02E-2	2.00 (12539,317,672,34)	[LAX1 - lymphocyte transmembrane adaptor 1, TYROBP - tyro protein tyrosine kinase binding protein, SLA2 - src-like-adaptor 2, DDOST - dolichyl-diphosphooligosaccharide--protein glycosyltransferase subunit (non-catalytic), AZU1 - azurocidin 1, MYO1F - myosin if, RAG2 - recombination activating gene 2, TXK - txk tyrosine kinase, DPP4 - dipeptidyl-peptidase 4, SLC11A1 - solute carrier family 11 (pro…
GO:0050851	antigen receptor-mediated signaling pathway	1.11E-4	3.69E-2	2.90 (12539,103,672,16)	[LAX1 - lymphocyte transmembrane adaptor 1, SKAP1 - src kinase associated phosphoprotein 1, GRAP2 - grb2-related adaptor protein 2, THEMIS2 - thymocyte selection associated family member 2, SLA2 - src-like-adaptor 2, LCK - lymphocyte-specific protein tyrosine kinase, INPP5D - inositol polyphosphate-5-phosphatase, 145kda, TXK - txk tyrosine kinase, BCL2 - b-cell cll/lymphoma 2, HLA-DQB2 - major hi…
GO:0002526	acute inflammatory response	1.12E-4	3.63E-2	3.80 (12539,54,672,11)	[FCGR1A - fc fragment of igg, high affinity ia, receptor (cd64), SAA2 - serum amyloid a2, DEFB1 - defensin, beta 1, SAA1 - serum amyloid a1, ITIH4 - inter-alpha-trypsin inhibitor heavy chain family, member 4, F12 - coagulation factor xii (hageman factor), S100A8 - s100 calcium binding protein a8, HP - haptoglobin, ACVR1 - activin a receptor, type i, ELANE - elastase, neutrophil expressed, SERPINA…
GO:0048584	positive regulation of response to stimulus	1.23E-4	3.9E-2	1.44 (12539,1241,672,96)	[LAX1 - lymphocyte transmembrane adaptor 1, SLA2 - src-like-adaptor 2, GPR55 - g protein-coupled receptor 55, LIF - leukemia inhibitory factor, PTPRJ - protein tyrosine phosphatase, receptor type, j, SLC11A1 - solute carrier family 11 (proton-coupled divalent metal ion transporter), member 1, TRPC3 - transient receptor potential cation channel, subfamily c, member 3, CASP8 - caspase 8, apoptosis-…
GO:0048583	regulation of response to stimulus	1.24E-4	3.82E-2	1.30 (12539,2357,672,164)	[LAX1 - lymphocyte transmembrane adaptor 1, GSTP1 - glutathione s-transferase pi 1, IL1RL2 - interleukin 1 receptor-like 2, GPR55 - g protein-coupled receptor 55, LIF - leukemia inhibitory factor, TRPC3 - transient receptor potential cation channel, subfamily c, member 3, ITGB1BP1 - integrin beta 1 binding protein 1, QRFP - pyroglutamylated rfamide peptide, RNF14 - ring finger protein 14, CD59 - …
GO:0032652	regulation of interleukin-1 production	1.39E-4	4.17E-2	4.42 (12539,38,672,9)	[CCL19 - chemokine (c-c motif) ligand 19, GSTP1 - glutathione s-transferase pi 1, TRIM16 - tripartite motif containing 16, NLRP3 - nlr family, pyrin domain containing 3, S1PR3 - sphingosine-1-phosphate receptor 3, SAA1 - serum amyloid a1, CALCA - calcitonin-related polypeptide alpha, NOD2 - nucleotide-binding oligomerization domain containing 2, AZU1 - azurocidin 1]
GO:0006954	inflammatory response	1.52E-4	4.47E-2	1.95 (12539,326,672,34)	[C5AR2 - complement component 5a receptor 2, STAB1 - stabilin 1, LTA4H - leukotriene a4 hydrolase, LTB4R - leukotriene b4 receptor, F12 - coagulation factor xii (hageman factor), AZU1 - azurocidin 1, ACVR1 - activin a receptor, type i, SLC11A1 - solute carrier family 11 (proton-coupled divalent metal ion transporter), member 1, NLRP3 - nlr family, pyrin domain containing 3, ITIH4 - inter-alpha-tr…
GO:0051251	positive regulation of lymphocyte activation	1.52E-4	4.37E-2	2.26 (12539,198,672,24)	[GPR183 - g protein-coupled receptor 183, GRAP2 - grb2-related adaptor protein 2, CCL19 - chemokine (c-c motif) ligand 19, MAP3K14 - mitogen-activated protein kinase kinase kinase 14, IL1RL2 - interleukin 1 receptor-like 2, CD1D - cd1d molecule, IL2RA - interleukin 2 receptor, alpha, LCK - lymphocyte-specific protein tyrosine kinase, INPP5D - inositol polyphosphate-5-phosphatase, 145kda, AIF1 - a…
GO:0044126	regulation of growth of symbiont in host	1.72E-4	4.83E-2	6.59 (12539,17,672,6)	[CTSG - cathepsin g, LTA - lymphotoxin alpha, CAMP - cathelicidin antimicrobial peptide, NOD2 - nucleotide-binding oligomerization domain containing 2, ELANE - elastase, neutrophil expressed, MPO - myeloperoxidase]
GO:0044130	negative regulation of growth of symbiont in host	1.72E-4	4.72E-2	6.59 (12539,17,672,6)	[CTSG - cathepsin g, LTA - lymphotoxin alpha, CAMP - cathelicidin antimicrobial peptide, NOD2 - nucleotide-binding oligomerization domain containing 2, ELANE - elastase, neutrophil expressed, MPO - myeloperoxidase]
GO:0044146	negative regulation of growth of symbiont involved in interaction with host	1.72E-4	4.62E-2	6.59 (12539,17,672,6)	[CTSG - cathepsin g, LTA - lymphotoxin alpha, CAMP - cathelicidin antimicrobial peptide, NOD2 - nucleotide-binding oligomerization domain containing 2, ELANE - elastase, neutrophil expressed, MPO - myeloperoxidase]
GO:0044144	modulation of growth of symbiont involved in interaction with host	1.72E-4	4.52E-2	6.59 (12539,17,672,6)	[CTSG - cathepsin g, LTA - lymphotoxin alpha, CAMP - cathelicidin antimicrobial peptide, NOD2 - nucleotide-binding oligomerization domain containing 2, ELANE - elastase, neutrophil expressed, MPO - myeloperoxidase]
GO:0019731	antibacterial humoral response	2.47E-4	6.34E-2	6.22 (12539,18,672,6)	[RNASE3 - ribonuclease, rnase a family, 3, DEFB1 - defensin, beta 1, H2BFS - h2b histone family, member s (pseudogene), PLA2G1B - phospholipase a2, group ib (pancreas), BPIFA1 - bpi fold containing family a, member 1, CAMP - cathelicidin antimicrobial peptide]
GO:0002579	positive regulation of antigen processing and presentation	2.52E-4	6.34E-2	7.77 (12539,12,672,5)	[SLC11A1 - solute carrier family 11 (proton-coupled divalent metal ion transporter), member 1, CCL19 - chemokine (c-c motif) ligand 19, HLA-DQB2 - major histocompatibility complex, class ii, dq beta 2, NOD2 - nucleotide-binding oligomerization domain containing 2, TREM2 - triggering receptor expressed on myeloid cells 2]
GO:0050707	regulation of cytokine secretion	2.89E-4	7.12E-2	2.90 (12539,90,672,14)	[CRTAM - cytotoxic and regulatory t cell molecule, CCL19 - chemokine (c-c motif) ligand 19, C5AR2 - complement component 5a receptor 2, FFAR2 - free fatty acid receptor 2, SAA1 - serum amyloid a1, FCN1 - ficolin (collagen/fibrinogen domain containing) 1, HYAL2 - hyaluronoglucosaminidase 2, IL1RL1 - interleukin 1 receptor-like 1, CLEC5A - c-type lectin domain family 5, member a, CLEC9A - c-type le…
GO:0046649	lymphocyte activation	2.98E-4	7.21E-2	2.03 (12539,258,672,28)	[LAX1 - lymphocyte transmembrane adaptor 1, SLA2 - src-like-adaptor 2, DDOST - dolichyl-diphosphooligosaccharide--protein glycosyltransferase subunit (non-catalytic), RAG2 - recombination activating gene 2, TXK - txk tyrosine kinase, DPP4 - dipeptidyl-peptidase 4, SLC11A1 - solute carrier family 11 (proton-coupled divalent metal ion transporter), member 1, CD7 - cd7 molecule, IL21R - interleukin …
GO:0006959	humoral immune response	3.32E-4	7.88E-2	2.64 (12539,113,672,16)	[GPR183 - g protein-coupled receptor 183, LTA - lymphotoxin alpha, H2BFS - h2b histone family, member s (pseudogene), BPIFA1 - bpi fold containing family a, member 1, FCN1 - ficolin (collagen/fibrinogen domain containing) 1, CAMP - cathelicidin antimicrobial peptide, TREM1 - triggering receptor expressed on myeloid cells 1, POU2AF1 - pou class 2 associating factor 1, TREM2 - triggering receptor e…
GO:0015893	drug transport	3.45E-4	8.02E-2	5.89 (12539,19,672,6)	[SLC22A3 - solute carrier family 22 (organic cation transporter), member 3, ABCC2 - atp-binding cassette, sub-family c (cftr/mrp), member 2, NR1I2 - nuclear receptor subfamily 1, group i, member 2, SLC22A18 - solute carrier family 22, member 18, SLC19A1 - solute carrier family 19 (folate transporter), member 1, MFSD10 - major facilitator superfamily domain containing 10]
GO:0002443	leukocyte mediated immunity	3.47E-4	7.92E-2	3.36 (12539,61,672,11)	[NCF1 - neutrophil cytosolic factor 1, CD27 - cd27 molecule, SLC11A1 - solute carrier family 11 (proton-coupled divalent metal ion transporter), member 1, LYST - lysosomal trafficking regulator, FCGR1A - fc fragment of igg, high affinity ia, receptor (cd64), CTSG - cathepsin g, SLA2 - src-like-adaptor 2, PLA2G1B - phospholipase a2, group ib (pancreas), INPP5D - inositol polyphosphate-5-phosphatas…
GO:0060326	cell chemotaxis	4.45E-4	9.98E-2	2.42 (12539,139,672,18)	[EPHA2 - eph receptor a2, PREX1 - phosphatidylinositol-3,4,5-trisphosphate-dependent rac exchange factor 1, FFAR2 - free fatty acid receptor 2, CCL19 - chemokine (c-c motif) ligand 19, SAA1 - serum amyloid a1, PF4V1 - platelet factor 4 variant 1, CCL8 - chemokine (c-c motif) ligand 8, CSF3R - colony stimulating factor 3 receptor (granulocyte), S100A8 - s100 calcium binding protein a8, CCL1 - chem…
GO:0050830	defense response to Gram-positive bacterium	4.52E-4	9.95E-2	3.82 (12539,44,672,9)	[RNASE3 - ribonuclease, rnase a family, 3, DEFB1 - defensin, beta 1, H2BFS - h2b histone family, member s (pseudogene), LTA - lymphotoxin alpha, PLA2G1B - phospholipase a2, group ib (pancreas), CAMP - cathelicidin antimicrobial peptide, FGR - feline gardner-rasheed sarcoma viral oncogene homolog, NOD2 - nucleotide-binding oligomerization domain containing 2, MYO1F - myosin if]
GO:0050714	positive regulation of protein secretion	4.57E-4	9.89E-2	2.78 (12539,94,672,14)	[CRTAM - cytotoxic and regulatory t cell molecule, CCL19 - chemokine (c-c motif) ligand 19, FFAR2 - free fatty acid receptor 2, SAA1 - serum amyloid a1, FCN1 - ficolin (collagen/fibrinogen domain containing) 1, HYAL2 - hyaluronoglucosaminidase 2, IL1RL1 - interleukin 1 receptor-like 1, CLEC5A - c-type lectin domain family 5, member a, CLEC9A - c-type lectin domain family 9, member a, TRIM16 - tri…
GO:0044364	disruption of cells of other organism	4.7E-4	0.1	5.60 (12539,20,672,6)	[NCF1 - neutrophil cytosolic factor 1, CTSG - cathepsin g, GNLY - granulysin, CAMP - cathelicidin antimicrobial peptide, TREM1 - triggering receptor expressed on myeloid cells 1, ELANE - elastase, neutrophil expressed]
GO:0031640	killing of cells of other organism	4.7E-4	9.83E-2	5.60 (12539,20,672,6)	[NCF1 - neutrophil cytosolic factor 1, CTSG - cathepsin g, GNLY - granulysin, CAMP - cathelicidin antimicrobial peptide, TREM1 - triggering receptor expressed on myeloid cells 1, ELANE - elastase, neutrophil expressed]
GO:0019730	antimicrobial humoral response	4.7E-4	9.67E-2	5.60 (12539,20,672,6)	[RNASE3 - ribonuclease, rnase a family, 3, DEFB1 - defensin, beta 1, H2BFS - h2b histone family, member s (pseudogene), PLA2G1B - phospholipase a2, group ib (pancreas), BPIFA1 - bpi fold containing family a, member 1, CAMP - cathelicidin antimicrobial peptide]
GO:1901700	response to oxygen-containing compound	4.7E-4	9.51E-2	1.45 (12539,1018,672,79)	[CACYBP - calcyclin binding protein, GSTP1 - glutathione s-transferase pi 1, TIMP4 - timp metallopeptidase inhibitor 4, CAB39L - calcium binding protein 39-like, SLC6A4 - solute carrier family 6 (neurotransmitter transporter), member 4, CAMP - cathelicidin antimicrobial peptide, APOB - apolipoprotein b, APOA4 - apolipoprotein a-iv, SLC11A1 - solute carrier family 11 (proton-coupled divalent metal…
GO:0045087	innate immune response	5.11E-4	1.02E-1	1.62 (12539,577,672,50)	[F12 - coagulation factor xii (hageman factor), DDOST - dolichyl-diphosphooligosaccharide--protein glycosyltransferase subunit (non-catalytic), CAMP - cathelicidin antimicrobial peptide, CLEC4C - c-type lectin domain family 4, member c, CLEC5A - c-type lectin domain family 5, member a, APOA4 - apolipoprotein a-iv, CLEC4A - c-type lectin domain family 4, member a, LYST - lysosomal trafficking regu…
GO:0050870	positive regulation of T cell activation	5.77E-4	1.13E-1	2.30 (12539,154,672,19)	[CCL19 - chemokine (c-c motif) ligand 19, GRAP2 - grb2-related adaptor protein 2, MAP3K14 - mitogen-activated protein kinase kinase kinase 14, CD1D - cd1d molecule, IL1RL2 - interleukin 1 receptor-like 2, IL2RA - interleukin 2 receptor, alpha, LCK - lymphocyte-specific protein tyrosine kinase, AIF1 - allograft inflammatory factor 1, DPP4 - dipeptidyl-peptidase 4, CD59 - cd59 molecule, complement …
GO:0070944	neutrophil mediated killing of bacterium	5.89E-4	1.13E-1	13.99 (12539,4,672,3)	[NCF1 - neutrophil cytosolic factor 1, CTSG - cathepsin g, TREM1 - triggering receptor expressed on myeloid cells 1]
GO:0050727	regulation of inflammatory response	0.0006	1.14E-1	2.06 (12539,217,672,24)	[FFAR2 - free fatty acid receptor 2, FFAR3 - free fatty acid receptor 3, GSTP1 - glutathione s-transferase pi 1, IL1RL2 - interleukin 1 receptor-like 2, LTA - lymphotoxin alpha, SAA1 - serum amyloid a1, F12 - coagulation factor xii (hageman factor), IL2RA - interleukin 2 receptor, alpha, HYAL2 - hyaluronoglucosaminidase 2, IL1RL1 - interleukin 1 receptor-like 1, S100A8 - s100 calcium binding prot…
GO:0050778	positive regulation of immune response	6.03E-4	1.13E-1	1.77 (12539,379,672,36)	[LAX1 - lymphocyte transmembrane adaptor 1, FFAR2 - free fatty acid receptor 2, CD1D - cd1d molecule, SLA2 - src-like-adaptor 2, LTA - lymphotoxin alpha, CD226 - cd226 molecule, SLC11A1 - solute carrier family 11 (proton-coupled divalent metal ion transporter), member 1, TXK - txk tyrosine kinase, CASP8 - caspase 8, apoptosis-related cysteine peptidase, HLA-DQB2 - major histocompatibility complex…
GO:0007166	cell surface receptor signaling pathway	6.9E-4	1.27E-1	1.29 (12539,2032,672,140)	[LAX1 - lymphocyte transmembrane adaptor 1, TAS2R13 - taste receptor, type 2, member 13, CLEC2D - c-type lectin domain family 2, member d, IL1RL2 - interleukin 1 receptor-like 2, CAB39L - calcium binding protein 39-like, GPR55 - g protein-coupled receptor 55, LIF - leukemia inhibitory factor, CLEC4A - c-type lectin domain family 4, member a, NCOR2 - nuclear receptor corepressor 2, QRFP - pyroglut…
GO:0051817	modification of morphology or physiology of other organism involved in symbiotic interaction	6.93E-4	1.26E-1	3.33 (12539,56,672,10)	[NCF1 - neutrophil cytosolic factor 1, CTSG - cathepsin g, INSR - insulin receptor, HYAL2 - hyaluronoglucosaminidase 2, CAMP - cathelicidin antimicrobial peptide, NOD2 - nucleotide-binding oligomerization domain containing 2, TREM1 - triggering receptor expressed on myeloid cells 1, ELANE - elastase, neutrophil expressed, CD4 - cd4 molecule, PABPN1 - poly(a) binding protein, nuclear 1]
GO:0030595	leukocyte chemotaxis	0.0007	1.25E-1	2.79 (12539,87,672,13)	[PREX1 - phosphatidylinositol-3,4,5-trisphosphate-dependent rac exchange factor 1, CCL19 - chemokine (c-c motif) ligand 19, FFAR2 - free fatty acid receptor 2, SAA1 - serum amyloid a1, CSF3R - colony stimulating factor 3 receptor (granulocyte), S100A8 - s100 calcium binding protein a8, TREM1 - triggering receptor expressed on myeloid cells 1, AZU1 - azurocidin 1, S100A9 - s100 calcium binding pro…
GO:0050776	regulation of immune response	7.02E-4	1.24E-1	1.57 (12539,630,672,53)	[LAX1 - lymphocyte transmembrane adaptor 1, SLA2 - src-like-adaptor 2, MYO1F - myosin if, SLC11A1 - solute carrier family 11 (proton-coupled divalent metal ion transporter), member 1, CASP8 - caspase 8, apoptosis-related cysteine peptidase, HLA-DQB2 - major histocompatibility complex, class ii, dq beta 2, CD59 - cd59 molecule, complement regulatory protein, GPLD1 - glycosylphosphatidylinositol sp…
GO:0006935	chemotaxis	7.3E-4	1.27E-1	2.00 (12539,233,672,25)	[C5AR2 - complement component 5a receptor 2, CXCL17 - chemokine (c-x-c motif) ligand 17, FFAR2 - free fatty acid receptor 2, PTPRJ - protein tyrosine phosphatase, receptor type, j, AZU1 - azurocidin 1, FGF7 - fibroblast growth factor 7, RNASE2 - ribonuclease, rnase a family, 2 (liver, eosinophil-derived neurotoxin), LYST - lysosomal trafficking regulator, PLA2G1B - phospholipase a2, group ib (pan…
GO:0042330	taxis	7.3E-4	1.25E-1	2.00 (12539,233,672,25)	[C5AR2 - complement component 5a receptor 2, CXCL17 - chemokine (c-x-c motif) ligand 17, FFAR2 - free fatty acid receptor 2, PTPRJ - protein tyrosine phosphatase, receptor type, j, AZU1 - azurocidin 1, FGF7 - fibroblast growth factor 7, RNASE2 - ribonuclease, rnase a family, 2 (liver, eosinophil-derived neurotoxin), LYST - lysosomal trafficking regulator, PLA2G1B - phospholipase a2, group ib (pan…
GO:0001775	cell activation	7.37E-4	1.25E-1	1.65 (12539,498,672,44)	[LAX1 - lymphocyte transmembrane adaptor 1, TYROBP - tyro protein tyrosine kinase binding protein, SLA2 - src-like-adaptor 2, DDOST - dolichyl-diphosphooligosaccharide--protein glycosyltransferase subunit (non-catalytic), AZU1 - azurocidin 1, MYO1F - myosin if, RAG2 - recombination activating gene 2, TXK - txk tyrosine kinase, SLC11A1 - solute carrier family 11 (proton-coupled divalent metal ion …
GO:0001906	cell killing	7.62E-4	1.27E-1	3.93 (12539,38,672,8)	[NCF1 - neutrophil cytosolic factor 1, LYST - lysosomal trafficking regulator, FCGR1A - fc fragment of igg, high affinity ia, receptor (cd64), CTSG - cathepsin g, GNLY - granulysin, CAMP - cathelicidin antimicrobial peptide, TREM1 - triggering receptor expressed on myeloid cells 1, ELANE - elastase, neutrophil expressed]
GO:0072593	reactive oxygen species metabolic process	7.96E-4	1.31E-1	3.06 (12539,67,672,11)	[SFTPD - surfactant protein d, IL19 - interleukin 19, NCF1 - neutrophil cytosolic factor 1, PREX1 - phosphatidylinositol-3,4,5-trisphosphate-dependent rac exchange factor 1, NDUFAF2 - nadh dehydrogenase (ubiquinone) complex i, assembly factor 2, BCL2 - b-cell cll/lymphoma 2, SOD3 - superoxide dismutase 3, extracellular, ALOX12 - arachidonate 12-lipoxygenase, LPO - lactoperoxidase, MPO - myelopero…
GO:0035821	modification of morphology or physiology of other organism	7.96E-4	1.29E-1	3.06 (12539,67,672,11)	[NCF1 - neutrophil cytosolic factor 1, CTSG - cathepsin g, INSR - insulin receptor, GNLY - granulysin, HYAL2 - hyaluronoglucosaminidase 2, CAMP - cathelicidin antimicrobial peptide, NOD2 - nucleotide-binding oligomerization domain containing 2, TREM1 - triggering receptor expressed on myeloid cells 1, ELANE - elastase, neutrophil expressed, CD4 - cd4 molecule, PABPN1 - poly(a) binding protein, nu…
GO:0002757	immune response-activating signal transduction	8.02E-4	1.28E-1	1.93 (12539,261,672,27)	[LAX1 - lymphocyte transmembrane adaptor 1, FFAR2 - free fatty acid receptor 2, SLA2 - src-like-adaptor 2, TXK - txk tyrosine kinase, CASP8 - caspase 8, apoptosis-related cysteine peptidase, HLA-DQB2 - major histocompatibility complex, class ii, dq beta 2, ITK - il2-inducible t-cell kinase, GPLD1 - glycosylphosphatidylinositol specific phospholipase d1, CD3G - cd3g molecule, gamma (cd3-tcr comple…
GO:0050852	T cell receptor signaling pathway	8.53E-4	1.35E-1	2.87 (12539,78,672,12)	[SKAP1 - src kinase associated phosphoprotein 1, TXK - txk tyrosine kinase, GRAP2 - grb2-related adaptor protein 2, THEMIS2 - thymocyte selection associated family member 2, HLA-DQB2 - major histocompatibility complex, class ii, dq beta 2, ITK - il2-inducible t-cell kinase, FYB - fyn binding protein, LCK - lymphocyte-specific protein tyrosine kinase, CD3G - cd3g molecule, gamma (cd3-tcr complex),…
GO:0050708	regulation of protein secretion	9.52E-4	1.49E-1	2.33 (12539,136,672,17)	[CRTAM - cytotoxic and regulatory t cell molecule, CCL19 - chemokine (c-c motif) ligand 19, C5AR2 - complement component 5a receptor 2, FFAR2 - free fatty acid receptor 2, SAA1 - serum amyloid a1, FCN1 - ficolin (collagen/fibrinogen domain containing) 1, HYAL2 - hyaluronoglucosaminidase 2, SERGEF - secretion regulating guanine nucleotide exchange factor, IL1RL1 - interleukin 1 receptor-like 1, CL…

## Sheet: Autosomal T_F
GO term	Description	P-value	FDR q-value	Enrichment (N, B, n, b)	Genes
GO:0002376	immune system process	3.68E-6	4.53E-2	1.60 (12539,1431,494,90)	[LAX1 - lymphocyte transmembrane adaptor 1, PRSS2 - protease, serine, 2 (trypsin 2), CD244 - cd244 molecule, natural killer cell receptor 2b4, F12 - coagulation factor xii (hageman factor), PRF1 - perforin 1 (pore forming protein), SLC7A8 - solute carrier family 7 (amino acid transporter light chain, l system), member 8, CAMP - cathelicidin antimicrobial peptide, CLEC4C - c-type lectin domain fam…
GO:0006955	immune response	1.25E-5	7.73E-2	1.75 (12539,887,494,61)	[LAX1 - lymphocyte transmembrane adaptor 1, PRSS2 - protease, serine, 2 (trypsin 2), F12 - coagulation factor xii (hageman factor), PRF1 - perforin 1 (pore forming protein), CAMP - cathelicidin antimicrobial peptide, CLEC4C - c-type lectin domain family 4, member c, CLEC5A - c-type lectin domain family 5, member a, APOA4 - apolipoprotein a-iv, SLC11A1 - solute carrier family 11 (proton-coupled di…
GO:0009617	response to bacterium	2.26E-5	9.29E-2	3.07 (12539,149,494,18)	[CD1D - cd1d molecule, H2BFS - h2b histone family, member s (pseudogene), LTA - lymphotoxin alpha, LYZ - lysozyme, LPO - lactoperoxidase, CAMP - cathelicidin antimicrobial peptide, HP - haptoglobin, AZU1 - azurocidin 1, S100A9 - s100 calcium binding protein a9, SFTPD - surfactant protein d, RNASE3 - ribonuclease, rnase a family, 3, SLC11A1 - solute carrier family 11 (proton-coupled divalent metal…
GO:0042742	defense response to bacterium	6.13E-5	1.89E-1	3.08 (12539,132,494,16)	[H2BFS - h2b histone family, member s (pseudogene), LTA - lymphotoxin alpha, LYZ - lysozyme, LPO - lactoperoxidase, CAMP - cathelicidin antimicrobial peptide, HP - haptoglobin, AZU1 - azurocidin 1, S100A9 - s100 calcium binding protein a9, SFTPD - surfactant protein d, RNASE3 - ribonuclease, rnase a family, 3, SLC11A1 - solute carrier family 11 (proton-coupled divalent metal ion transporter), mem…
GO:0001816	cytokine production	6.7E-5	1.65E-1	4.45 (12539,57,494,10)	[RUNX3 - runt-related transcription factor 3, CD226 - cd226 molecule, TXK - txk tyrosine kinase, SLC11A1 - solute carrier family 11 (proton-coupled divalent metal ion transporter), member 1, NLRP3 - nlr family, pyrin domain containing 3, TNFAIP8 - tumor necrosis factor, alpha-induced protein 8, S1PR3 - sphingosine-1-phosphate receptor 3, ITK - il2-inducible t-cell kinase, S100A9 - s100 calcium bi…
GO:0007141	male meiosis I	9.2E-5	1.89E-1	9.76 (12539,13,494,5)	[DDX4 - dead (asp-glu-ala-asp) box polypeptide 4, TRIP13 - thyroid hormone receptor interactor 13, HSPA2 - heat shock 70kda protein 2, BRCA2 - breast cancer 2, early onset, BRDT - bromodomain, testis-specific]
GO:0002385	mucosal immune response	1.19E-4	2.09E-1	7.25 (12539,21,494,6)	[RNASE3 - ribonuclease, rnase a family, 3, FFAR3 - free fatty acid receptor 3, DEFB1 - defensin, beta 1, H2BFS - h2b histone family, member s (pseudogene), CAMP - cathelicidin antimicrobial peptide, APOA4 - apolipoprotein a-iv]
GO:0002251	organ or tissue specific immune response	2.07E-4	3.18E-1	6.62 (12539,23,494,6)	[RNASE3 - ribonuclease, rnase a family, 3, FFAR3 - free fatty acid receptor 3, DEFB1 - defensin, beta 1, H2BFS - h2b histone family, member s (pseudogene), CAMP - cathelicidin antimicrobial peptide, APOA4 - apolipoprotein a-iv]
GO:0007127	meiosis I	2.83E-4	3.88E-1	7.93 (12539,16,494,5)	[DDX4 - dead (asp-glu-ala-asp) box polypeptide 4, TRIP13 - thyroid hormone receptor interactor 13, HSPA2 - heat shock 70kda protein 2, BRCA2 - breast cancer 2, early onset, BRDT - bromodomain, testis-specific]
GO:0050865	regulation of cell activation	3.8E-4	4.69E-1	2.00 (12539,355,494,28)	[LAX1 - lymphocyte transmembrane adaptor 1, CD1D - cd1d molecule, ALOX12 - arachidonate 12-lipoxygenase, TNFRSF4 - tumor necrosis factor receptor superfamily, member 4, CD226 - cd226 molecule, MZB1 - marginal zone b and b1 cell-specific protein, HLA-DQB2 - major histocompatibility complex, class ii, dq beta 2, JAK2 - janus kinase 2, CD59 - cd59 molecule, complement regulatory protein, GP5 - glyco…
GO:0002227	innate immune response in mucosa	3.88E-4	4.35E-1	7.47 (12539,17,494,5)	[RNASE3 - ribonuclease, rnase a family, 3, DEFB1 - defensin, beta 1, H2BFS - h2b histone family, member s (pseudogene), CAMP - cathelicidin antimicrobial peptide, APOA4 - apolipoprotein a-iv]
GO:0044126	regulation of growth of symbiont in host	3.88E-4	3.99E-1	7.47 (12539,17,494,5)	[CTSG - cathepsin g, LTA - lymphotoxin alpha, CAMP - cathelicidin antimicrobial peptide, ELANE - elastase, neutrophil expressed, MPO - myeloperoxidase]
GO:0044130	negative regulation of growth of symbiont in host	3.88E-4	3.68E-1	7.47 (12539,17,494,5)	[CTSG - cathepsin g, LTA - lymphotoxin alpha, CAMP - cathelicidin antimicrobial peptide, ELANE - elastase, neutrophil expressed, MPO - myeloperoxidase]
GO:0044146	negative regulation of growth of symbiont involved in interaction with host	3.88E-4	3.42E-1	7.47 (12539,17,494,5)	[CTSG - cathepsin g, LTA - lymphotoxin alpha, CAMP - cathelicidin antimicrobial peptide, ELANE - elastase, neutrophil expressed, MPO - myeloperoxidase]
GO:0044144	modulation of growth of symbiont involved in interaction with host	3.88E-4	3.19E-1	7.47 (12539,17,494,5)	[CTSG - cathepsin g, LTA - lymphotoxin alpha, CAMP - cathelicidin antimicrobial peptide, ELANE - elastase, neutrophil expressed, MPO - myeloperoxidase]
GO:0010810	regulation of cell-substrate adhesion	4.01E-4	3.09E-1	2.84 (12539,125,494,14)	[PREX1 - phosphatidylinositol-3,4,5-trisphosphate-dependent rac exchange factor 1, EPHA3 - eph receptor a3, TSC1 - tuberous sclerosis 1, TACSTD2 - tumor-associated calcium signal transducer 2, PTPRJ - protein tyrosine phosphatase, receptor type, j, PIK3CB - phosphatidylinositol-4,5-bisphosphate 3-kinase, catalytic subunit beta, TDGF1 - teratocarcinoma-derived growth factor 1, BCL2 - b-cell cll/ly…
GO:0050900	leukocyte migration	4.22E-4	3.07E-1	2.38 (12539,203,494,19)	[PREX1 - phosphatidylinositol-3,4,5-trisphosphate-dependent rac exchange factor 1, PF4 - platelet factor 4, CD244 - cd244 molecule, natural killer cell receptor 2b4, SLC7A11 - solute carrier family 7 (anionic amino acid transporter light chain, xc- system), member 11, LCK - lymphocyte-specific protein tyrosine kinase, SLC7A8 - solute carrier family 7 (amino acid transporter light chain, l system)…
GO:0051707	response to other organism	4.35E-4	2.98E-1	1.96 (12539,376,494,29)	[CD1D - cd1d molecule, LTA - lymphotoxin alpha, PRF1 - perforin 1 (pore forming protein), CAMP - cathelicidin antimicrobial peptide, CLEC5A - c-type lectin domain family 5, member a, APOB - apolipoprotein b, AZU1 - azurocidin 1, RNASE3 - ribonuclease, rnase a family, 3, SLC11A1 - solute carrier family 11 (proton-coupled divalent metal ion transporter), member 1, NLRP3 - nlr family, pyrin domain c…
GO:0098542	defense response to other organism	5.62E-4	3.65E-1	2.16 (12539,258,494,22)	[IFITM3 - interferon induced transmembrane protein 3, CTSG - cathepsin g, LTA - lymphotoxin alpha, H2BFS - h2b histone family, member s (pseudogene), PRF1 - perforin 1 (pore forming protein), LYZ - lysozyme, LPO - lactoperoxidase, CAMP - cathelicidin antimicrobial peptide, HP - haptoglobin, AZU1 - azurocidin 1, S100A9 - s100 calcium binding protein a9, SFTPD - surfactant protein d, RNASE3 - ribon…
GO:0033622	integrin activation	5.73E-4	3.53E-1	15.23 (12539,5,494,3)	[ITGB1BP1 - integrin beta 1 binding protein 1, MZB1 - marginal zone b and b1 cell-specific protein, FERMT3 - fermitin family member 3]
GO:0050867	positive regulation of cell activation	6.2E-4	3.64E-1	2.25 (12539,226,494,20)	[GIMAP5 - gtpase, imap family member 5, GPR183 - g protein-coupled receptor 183, GRAP2 - grb2-related adaptor protein 2, MAP3K14 - mitogen-activated protein kinase kinase kinase 14, CD1D - cd1d molecule, LCK - lymphocyte-specific protein tyrosine kinase, INPP5D - inositol polyphosphate-5-phosphatase, 145kda, AIF1 - allograft inflammatory factor 1, TNFRSF4 - tumor necrosis factor receptor superfam…
GO:0015893	drug transport	6.83E-4	3.83E-1	6.68 (12539,19,494,5)	[SLC22A3 - solute carrier family 22 (organic cation transporter), member 3, NR1I2 - nuclear receptor subfamily 1, group i, member 2, SLC22A18 - solute carrier family 22, member 18, SLC19A1 - solute carrier family 19 (folate transporter), member 1, MFSD10 - major facilitator superfamily domain containing 10]
GO:0050851	antigen receptor-mediated signaling pathway	7.19E-4	3.85E-1	2.96 (12539,103,494,12)	[PIK3CB - phosphatidylinositol-4,5-bisphosphate 3-kinase, catalytic subunit beta, LAX1 - lymphocyte transmembrane adaptor 1, TXK - txk tyrosine kinase, SKAP1 - src kinase associated phosphoprotein 1, GRAP2 - grb2-related adaptor protein 2, BCL2 - b-cell cll/lymphoma 2, HLA-DQB2 - major histocompatibility complex, class ii, dq beta 2, ITK - il2-inducible t-cell kinase, FYB - fyn binding protein, L…
GO:0045785	positive regulation of cell adhesion	7.35E-4	3.78E-1	2.57 (12539,148,494,15)	[PRSS2 - protease, serine, 2 (trypsin 2), PREX1 - phosphatidylinositol-3,4,5-trisphosphate-dependent rac exchange factor 1, TSC1 - tuberous sclerosis 1, ALOX12 - arachidonate 12-lipoxygenase, PTPRJ - protein tyrosine phosphatase, receptor type, j, AZU1 - azurocidin 1, TDGF1 - teratocarcinoma-derived growth factor 1, TMEM102 - transmembrane protein 102, JAK2 - janus kinase 2, ITGB1BP1 - integrin b…
GO:0002682	regulation of immune system process	7.88E-4	3.89E-1	1.52 (12539,966,494,58)	[LAX1 - lymphocyte transmembrane adaptor 1, PTPRJ - protein tyrosine phosphatase, receptor type, j, SLC11A1 - solute carrier family 11 (proton-coupled divalent metal ion transporter), member 1, CD59 - cd59 molecule, complement regulatory protein, HLA-DQB2 - major histocompatibility complex, class ii, dq beta 2, SPI1 - spleen focus forming virus (sffv) proviral integration oncogene, GPLD1 - glycos…
GO:0014911	positive regulation of smooth muscle cell migration	9.15E-4	4.34E-1	8.46 (12539,12,494,4)	[RETN - resistin, BCL2 - b-cell cll/lymphoma 2, VTN - vitronectin, AIF1 - allograft inflammatory factor 1]
GO:0050852	T cell receptor signaling pathway	9.34E-4	4.27E-1	3.25 (12539,78,494,10)	[PIK3CB - phosphatidylinositol-4,5-bisphosphate 3-kinase, catalytic subunit beta, SKAP1 - src kinase associated phosphoprotein 1, TXK - txk tyrosine kinase, GRAP2 - grb2-related adaptor protein 2, HLA-DQB2 - major histocompatibility complex, class ii, dq beta 2, ITK - il2-inducible t-cell kinase, FYB - fyn binding protein, LCK - lymphocyte-specific protein tyrosine kinase, INPP5D - inositol polyp…

## Sheet: Autosomal K-M
GO term	Description	P-value	FDR q-value	Enrichment (N, B, n, b)	Genes
GO:0010727	negative regulation of hydrogen peroxide metabolic process	3.68E-4	1	59.72 (12542,3,140,2)	[MPV17L - mpv17 mitochondrial membrane protein-like, HP - haptoglobin]
GO:0022412	cellular process involved in reproduction in multicellular organism	7.66E-4	1	4.10 (12542,175,140,8)	[LIN28A - lin-28 homolog a (c. elegans), PIWIL1 - piwi-like rna-mediated gene silencing 1, SYCP1 - synaptonemal complex protein 1, MOV10L1 - mov10l1, moloney leukemia virus 10-like 1, homolog (mouse), GAPDHS - glyceraldehyde-3-phosphate dehydrogenase, spermatogenic, IL1A - interleukin 1, alpha, WT1 - wilms tumor 1, SPACA1 - sperm acrosome associated 1]

## Sheet: Autosomal K-F
GO term	Description	P-value	FDR q-value	Enrichment (N, B, n, b)	Genes
GO:0034587	piRNA metabolic process	6.89E-4	1	49.07 (12538,7,73,2)	[PIWIL1 - piwi-like rna-mediated gene silencing 1, HENMT1 - hen1 methyltransferase homolog 1 (arabidopsis)]
GO:0010838	positive regulation of keratinocyte proliferation	6.89E-4	1	49.07 (12538,7,73,2)	[CDH3 - cadherin 3, type 1, p-cadherin (placental), FGF7 - fibroblast growth factor 7]
