# Supplementary material for: DNA methylation signature in peripheral blood reveals distinct characteristics of human X chromosome numerical aberrations
Source: Clin Epigenetics. 2015 Jul 28;7(1):76. doi: 10.1186/s13148-015-0112-2 (PMC4517491; doi:10.1186/s13148-015-0112-2)
Supplement: Additional file 10: — List of primers. All primers used for PCR amplifications and pyrosequencing. [file 13148_2015_112_MOESM10_ESM.xls]

## Sheet: Primers list
	Supplementary table 1: List of primers used for pyrosequencing analysis in this study
	Gene ID	forward sequence (5´-3´)	Reverse sequence (5´-3´)	Pyrosequence primer	Illumina ID (if covered by the 27K)
	DIRA3	TTTTAGGGTTTTTTTTTTGGTGATTGAGT	ATATACTTTCCCTACACATCACC	GGTGATTGAGTAGATTAGGA	cg2487174
	HOXB6	ATTTTTTTGGTGGTTATAATGTAGTATTTT	CTCCATAATAACTAAAATCCCAAATCAATA	ATTTTTTTGGATATTATATTTAGG	cg16848873
	HOXA4	GGTTTTTATGTAAGTTATTGAGAGGTTAT	ACATCCTTAAATCCATTTCTCTTAACTACC	AAATCCATTTCTCTTAACTACCC	cg24169822
	ZNF593	GGGTGGTTGATTGATTTTATATTGAGG	CACCAAACCCTAACCCTTAAC	ACAAAAAACCCCAACT	cg114118559
	AMT	GTGGGTTAGGTGGAAGTTATAG	CCCCCTTCAAATCCTTTACTC	GGGGAATGTTTGTAGG	cg20191453
	SCRL	GGAAGAAAGGTTTTTTTATGTTTAT	TAATACTCCCTAAACCTCCTAACC	GTAGGTGATTTAGGGT	cg09697795
	TP1531NP1	AGGTTTGAAGGTAGAGAGGTTAGTA	CACTTTCAAACCCACTATCTCACT	TTGTTTGTATATTTGTAAATTGTG	cg18059933
	ITGB1BP1	TGTTGTTGAAGGGGAGATGTAAATGTA	CTCTCCAATATTTCCCACTATACACTA	GTAATAGAGGGTTTAGTTA	cg26306976
	ENTPD1	GGTAGGAAGTTAAAGTTGGGAAATG	TCCCATAACCAACAATCCTTTCTCAA	TTGTGGTTTTATTTAGTTTTTTAA	cg04451770
	TRPM2	GGTTGTTTAGAAGGGTTATTGATTTG	ATCACCCTCCCCAATTCTATTCT	GGTTTTTTGTTGGTTAGTT	cg06812844
	SEPTIN D1	TTGGGGTTAGTTTAGGATAGAGGA	ACCACATTTCCATATACTAATCATATATTTATAC	GGATAGGGAAAATGAAAGAT	cg04452095
	GJB1	AGATGGGGTTGATAGATTTAGTAGAT	TCCTCTTCTTATTTTCCCAAAACC	GTTTTAAGGAAAAATAAATAAAAGA	X-linked-X26
	XIST 5´ region	GTGTTGGGATTATAAGTATGAGTT	CCAAACCTCTAATACAACTTTATC	GGGATTATAAGTATGAGTTA	X-linked-3-5 CpG
	XIST gene body	GTAGAGAATGATTTTGTAGTTAAGTTAAGG	ATCTTACCTCCCTAATTTAACTTAACAC	GTTATTTTAGATTTGT	X-linked-6-8 CpG
	SYBL1(VAMP7)	AGGTAGTGTAGGGGTGATTT	AAATTAACATTTTTTCCCTCCTATAATAAC	GGGTGATTTGGGTTT	X-linked-PAR2
	CpG29	GGTTTGAATTGGGGGTGAT	CTACATCTCCCAAACACCACTTAAAACC	GAGGTTTTGTTATAAAGTGT	X-linked-PAR2
	SLC35A2	GATTGTTAGGGTAGATTGTTTTATT	AACCCAACAAATACCAACATAACAAC	GATTGTTAGGGTAGATTGTTTTATT	X-linked-cg23709838
	TFE3	AGGAGAGGGTTGATTTGGTTGAATTA	AACTACCTATACCTCATAATTATAACTTT	ATTTTTTTGTAAGGTAATATTAAG	X-linked-cg01241836
